# Supplementary material for: Cyclophilin D plays a critical role in the survival of senescent cells
Source: EMBO J. 2024 Oct 24;43(23):11. doi: 10.1038/s44318-024-00259-2 (PMC11612481; doi:10.1038/s44318-024-00259-2)
Supplement: Supplementary file 3 — Source data Fig. 1 [file 44318_2024_259_MOESM3_ESM.zip]

Archive with 6 entries (5 files):
- SD Figure 1/
- __MACOSX/._SD Figure 1
- SD Figure 1/.DS_Store
- __MACOSX/SD Figure 1/._.DS_Store
- SD Figure 1/1B_Quantifications.xlsx
- __MACOSX/SD Figure 1/._1B_Quantifications.xlsx
