# Supplementary material for: Cyclophilin D plays a critical role in the survival of senescent cells
Source: EMBO J. 2024 Oct 24;43(23):11. doi: 10.1038/s44318-024-00259-2 (PMC11612481; doi:10.1038/s44318-024-00259-2)
Supplement: Supplementary file 3 — Source data Fig. 1 [file 44318_2024_259_MOESM3_ESM.zip › SD Figure 1/1B_Quantifications.xlsx]

## Sheet: Sheet1
	Log2FC (Palbo)	Log2FC (Irradiation)	Log2FC (Differentiated)
Mcm8	-3.38921	-1.70899	-0.53274
Ufd1l	-2.45584	-2.78234	-0.57051
Parn	-2.4532	-1.75585	-0.72961
Aatf	-2.44869	-2.30005	-0.7979
Ntsr2	-2.11182	-2.73049	1.33869
Fam38a	-1.87096	-2.25964	0.205833
Selm	-1.85213	-1.91726	0.815387
Fam18a	-1.77214	-1.598	0.021062
5031439G07Rik	-1.7482	-2.207	-0.84422
Trappc3	-1.70889	-1.915	-1.32899
Ppif	-1.66075	-1.50978	-0.25558
C4b	-1.51653	-3.65646	-0.65807
Nudt16	-1.50866	-2.38688	-0.48208
