# Supplementary material for: Cyclophilin D plays a critical role in the survival of senescent cells
Source: EMBO J. 2024 Oct 24;43(23):11. doi: 10.1038/s44318-024-00259-2 (PMC11612481; doi:10.1038/s44318-024-00259-2)
Supplement: Supplementary file 4 — Source data Fig. 2 [file 44318_2024_259_MOESM4_ESM.zip]

Archive with 22 entries (21 files):
- SD Figure 2/
- __MACOSX/._SD Figure 2
- SD Figure 2/2C_Viability assays.xlsx
- __MACOSX/SD Figure 2/._2C_Viability assays.xlsx
- SD Figure 2/2A_Quantifications.xlsx
- __MACOSX/SD Figure 2/._2A_Quantifications.xlsx
- SD Figure 2/.DS_Store
- __MACOSX/SD Figure 2/._.DS_Store
- SD Figure 2/2B_WBs.docx
- __MACOSX/SD Figure 2/._2B_WBs.docx
- SD Figure 2/2D_Viability curves_CSA.xlsx
- __MACOSX/SD Figure 2/._2D_Viability curves_CSA.xlsx
- SD Figure 2/2F_Tumour growth measurments.xlsx
- __MACOSX/SD Figure 2/._2F_Tumour growth measurments.xlsx
- SD Figure 2/2E_Viability curves_NIM811.xlsx
- __MACOSX/SD Figure 2/._2E_Viability curves_NIM811.xlsx
- SD Figure 2/2B_Viability assays.xlsx
- __MACOSX/SD Figure 2/._2B_Viability assays.xlsx
- SD Figure 2/2A_WBs.docx
- __MACOSX/SD Figure 2/._2A_WBs.docx
- SD Figure 2/2G_Quantification.xlsx
- __MACOSX/SD Figure 2/._2G_Quantification.xlsx
