# Supplementary material for: Cyclophilin D plays a critical role in the survival of senescent cells
Source: EMBO J. 2024 Oct 24;43(23):11. doi: 10.1038/s44318-024-00259-2 (PMC11612481; doi:10.1038/s44318-024-00259-2)
Supplement: Supplementary file 4 — Source data Fig. 2 [file 44318_2024_259_MOESM4_ESM.zip › SD Figure 2/2C_Viability assays.xlsx]

## Sheet: Sheet1
Figure 2 - Panel C
% Viability relative to siScrbl
IMR90
Proliferative	87.9603	94.1129	88.2582	92.6554
mTORi	104.757	106.802	92.4815	92.2197
A549
Proliferative	88.8162	103.079	97.1129	108.816
mTORi	95.5993	103.131	86.2775	93.4388
