# Supplementary material for: Cyclophilin D plays a critical role in the survival of senescent cells
Source: EMBO J. 2024 Oct 24;43(23):11. doi: 10.1038/s44318-024-00259-2 (PMC11612481; doi:10.1038/s44318-024-00259-2)
Supplement: Supplementary file 4 — Source data Fig. 2 [file 44318_2024_259_MOESM4_ESM.zip › SD Figure 2/2A_Quantifications.xlsx]

## Sheet: Sheet1
IMR90
Signal relative to β-actin
Proliferative				Senescent
0.5558	0.542659	0.427029		1.00078	0.847379	0.991385
A549
Signal relative to β-actin
Proliferative				Senescent
0.513866	0.541871	0.472316		0.981667	1.19151	0.7706
