# Supplementary material for: Cyclophilin D plays a critical role in the survival of senescent cells
Source: EMBO J. 2024 Oct 24;43(23):11. doi: 10.1038/s44318-024-00259-2 (PMC11612481; doi:10.1038/s44318-024-00259-2)
Supplement: Supplementary file 4 — Source data Fig. 2 [file 44318_2024_259_MOESM4_ESM.zip › SD Figure 2/2D_Viability curves_CSA.xlsx]

## Sheet: Sheet1
Figure 2 - Panel D
										[Inhibitor] vs. response -- Variable slope (four parameters)
IMR90	Proliferative			Senescent							Proliferative	Senescent
CSA [μM]	n=1	n=2	n=3	n=1	n=2	n=3
0.2	107	113	107	97	110	103				IC50	12.5	3.9
1	102	106	100	93	79	85				SI	3.20513
2	94	88	83	90	58	80
5	95	66	62	46	28	58
10	65	54	59	14	6	24				R squared	0.9677	0.9556
50	0	0	0	0	0	0
100	1	1	1	1	0	1
										[Inhibitor] vs. response -- Variable slope (four parameters)
A549	Proliferative				Senescent						Proliferative	Senescent
CSA [μM]	n=1	n=2	n=3	n=4	n=1	n=2	n=3
0.2	94	105	94	94	117	91	111			IC50	16.5	9.8
1	101	92	98	88	80	85	95			SI	1.68367
2	88	87	96	91	74	84	87
5	85	98	88	88	69	71	77
10	70	100	70	75	38	59	52			R squared	0.934	0.9372
50	2	4	34	25	9	6	22
100	2	7	30	21	11	3	24
SK-MEL	Proliferative				Senescent
CSA [μM]	n=1	n=2	n=3	n=4	n=1	n=2	n=3	n=4		[Inhibitor] vs. response -- Variable slope (four parameters)
0.2	101	104	101	105	94	101	90	90			Proliferative	Senescent
1	101	96	100	104	95	104	73	90		IC50	15.3	7.7
2	108	100	94	94	83	105	68	83		SI	1.98701
5	87	82	88	101	55	63	63	64
10	74	67	74	93	37	43	47	20
50	0	0	0	13	0	0	1	0		R squared	0.9724	0.9566
100	1	1	0	19	0	1	1	1
LNCaP	Proliferative			Senescent
CSA [μM]	n=1	n=2	n=3	n=1	n=2	n=3				[Inhibitor] vs. response -- Variable slope (four parameters)
0.25	91.6136	93.495	95.4148	79.0224	87.0324	80.1653					Proliferative	Senescent
0.5	98.8323	90.4079	83.8428	77.5967	93.0175	75.4821				IC50	9.7	6.1
1	101.38	93.054	84.607	56.8228	71.8204	77.686				SI	1.59016
2	96.3907	93.1643	74.6725	48.2688	67.3317	72.1763
5	88.8535	73.5391	64.9563	39.3075	39.4015	59.2287				Degrees of Freedom	23	23
10	70.5945	59.9779	44.5415	34.4196	41.3965	47.9339				R squared	0.9021	0.9234
25	28.5563	31.312	28.2751	11.9756	2.59352	12.7273
50	27.9193	29.548	13.1004	10.9165	7.13217	18.3747
100	12.6327	10.0221	50.9825	4.88798	7.33167	9.42149
