# Supplementary material for: Cyclophilin D plays a critical role in the survival of senescent cells
Source: EMBO J. 2024 Oct 24;43(23):11. doi: 10.1038/s44318-024-00259-2 (PMC11612481; doi:10.1038/s44318-024-00259-2)
Supplement: Supplementary file 4 — Source data Fig. 2 [file 44318_2024_259_MOESM4_ESM.zip › SD Figure 2/2F_Tumour growth measurments.xlsx]

## Sheet: Sheet1
Tumour volume (mm3)
Days	Control								CSA								Palbociclib								Palbo+CSA
1	118	63	79	86	85	75	90	65	103	122	80	78	75	64	80	63	79	150	56	97	116	122	150	108	76	112	131	95	93	102	95	69
2	152	149	168	170	156	151	138	152	122	205	105	203	136	145	118	75	116	179	108	180	123	200	217	169	113	155	171	212	136	164	157	65
3	242	233	240	174	313	176	239	152	200	285	274	184	123	213	185	83	210	296	125	225	123	378	296	274	220	314	290	250	238	256	385	108
4	341	336	427	310	344	200	334	246	243	350	358	365	171	405	304	108	282	282	187	246	218	364	317	289	178	236	219	245	256	246	220	43
5	375	397	383	469	541	272	361	280	453	394	519	473	262	553	419	119	343	310	252	348	301	480	464	377	214	268	267	376	251	295	270	65
6	531	571	543	567	790	307	498	392	676	520	616	495	349	784	607	146	383	420	175	348	392	567	540	353	184	274	256	370	248	260	257	66
7	756	555	843	716	922	486	634	508	681	591	745	720	481	878	1008	446	402	372	222	440	436	575	565	318	234	301	220	315	253	310	313	69
8	936	680	1053	705	1159	514	671	579	720	657	869	876	675	1315	1257	540	492	465	221	490	394	779	537	421	218	379	214	302	255	274	328	66
9	1107	860	1165	860	1268	1106	840	862	928	770	996	976	899	1403	1575	653	510	460	250	519	407	795	493	431	209	256	233	307	242	250	308	85
10	1201	1191	1254	951	1339	1430	1009	1163	1210	1021	1348	1666	1301	sacrifised	sacrifised	932	623	510	278	553	390	845	583	405	202	280	231	275	237	166	303	84
