# Supplementary material for: Cyclophilin D plays a critical role in the survival of senescent cells
Source: EMBO J. 2024 Oct 24;43(23):11. doi: 10.1038/s44318-024-00259-2 (PMC11612481; doi:10.1038/s44318-024-00259-2)
Supplement: Supplementary file 4 — Source data Fig. 2 [file 44318_2024_259_MOESM4_ESM.zip › SD Figure 2/2E_Viability curves_NIM811.xlsx]

## Sheet: Sheet1
IMR90									A549
		Proliferative			Senescent						Proliferative				Senescent
	Biological replicate	1	2	3	1	2	3			Biological replicate	1	2	3	4	1	2	3	4
NIM118 [uM]	0.2	101.2	96.4	103.4	91	91.8	104.2		NIM118 [uM]	0.2	85.6	101.3	91.9	94.7	68	93.8	93.8	97.2
	1	100.2	84	93.8	81	72.3	65.2			1	84.3	95.3	92.9	93	54.1	89.7	89.7	87.3
	2	99.2	86.9	84.8	77.2	59.4	52.4			2	80.7	95.2	90.8	89.5	48.1	92	76.7	87
	5	98.9	80	60.1	43.6	47.6	33.6			5	77	84.8	86.5	88.8	27	57.8	69	58.5
	10	50.9	72.7	38.1	7.7	33.6	12.9			10	69.3	68.4	90.8	86.6	23.6	54.6	58.3	47.2
	50	0.2	0.5	0.2	0.2	0.2	0.2			50	0.2	0.2	30.5	9	0.3	0.4	0.02	5
										100	5.2	5.1	0.1		0.3	0.2	0.2
		[Inhibitor] vs. response -- Variable slope (four parameters)									[Inhibitor] vs. response -- Variable slope (four parameters)
		IC50	13.87	3.7							IC50	20.9	11.2
		SI	3.74865								SI	1.86607
		R squared	0.9247	0.9419							R squared	0.9571	0.861
