# Supplementary material for: Cyclophilin D plays a critical role in the survival of senescent cells
Source: EMBO J. 2024 Oct 24;43(23):11. doi: 10.1038/s44318-024-00259-2 (PMC11612481; doi:10.1038/s44318-024-00259-2)
Supplement: Supplementary file 4 — Source data Fig. 2 [file 44318_2024_259_MOESM4_ESM.zip › SD Figure 2/2B_Viability assays.xlsx]

## Sheet: Sheet1
Figure 2 - Panel B
% Viability relative to siScrbl
IMR90
Proliferative	86	102	81
Senescent	64	59	59
A549
Proliferative	103	112	113	89
Senescent	70	65	66	70
SKMEL
Proliferative	99.1289	96	109	105
Senescent	79.5158	74.0329	73.8387	56.825	48.5541
