# Supplementary material for: Cyclophilin D plays a critical role in the survival of senescent cells
Source: EMBO J. 2024 Oct 24;43(23):11. doi: 10.1038/s44318-024-00259-2 (PMC11612481; doi:10.1038/s44318-024-00259-2)
Supplement: Supplementary file 4 — Source data Fig. 2 [file 44318_2024_259_MOESM4_ESM.zip › SD Figure 2/2G_Quantification.xlsx]

## Sheet: Sheet1
% p21 positive cells
Control	CSA	Palbociclib	Palbo+CSA
28.2	36.5	57.1	33
31.4	26.6	64.6	56.6
20.6	34	59.8	53
27.4	28.7	64.5	42.6
13.2	21.6	58	46.4
30	22.8	53	22.6
23.7	20	50.2	42.5
22.3	23.4	46.8	43
