# Supplementary material for: Cyclophilin D plays a critical role in the survival of senescent cells
Source: EMBO J. 2024 Oct 24;43(23):11. doi: 10.1038/s44318-024-00259-2 (PMC11612481; doi:10.1038/s44318-024-00259-2)
Supplement: Supplementary file 5 — Source data Fig. 3 [file 44318_2024_259_MOESM5_ESM.zip]

Archive with 10 entries (9 files):
- SD Figure 3/
- __MACOSX/._SD Figure 3
- SD Figure 3/3A_Numeric data.xlsx
- __MACOSX/SD Figure 3/._3A_Numeric data.xlsx
- SD Figure 3/.DS_Store
- __MACOSX/SD Figure 3/._.DS_Store
- SD Figure 3/3C_Quantifications.xlsx
- __MACOSX/SD Figure 3/._3C_Quantifications.xlsx
- SD Figure 3/3B_Quantification.xlsx
- __MACOSX/SD Figure 3/._3B_Quantification.xlsx
