# Supplementary material for: Cyclophilin D plays a critical role in the survival of senescent cells
Source: EMBO J. 2024 Oct 24;43(23):11. doi: 10.1038/s44318-024-00259-2 (PMC11612481; doi:10.1038/s44318-024-00259-2)
Supplement: Supplementary file 5 — Source data Fig. 3 [file 44318_2024_259_MOESM5_ESM.zip › SD Figure 3/3A_Numeric data.xlsx]

## Sheet: Sheet1
A549_video 10
Seconds	TMRM	MtGr
1.4	1552.44	1799.9
2.8	1548.1	1797.29
4.2	1539.89	1795.35
5.6	1539.08	1802.76
7	1559.9	1797.09
8.4	1534.4	1801.03
9.8	1537.22	1793.51
11.2	1519.83	1779.4
12.6	1517.67	1797.54
14	1525.04	1797.05
15.4	1536.74	1782.75
16.8	1531.24	1802.16
18.2	1524.93	1777.38
19.6	1527.01	1786.31
21	1511.57	1777.37
22.4	1522.77	1780.25
23.8	1534.19	1775.73
25.2	1534.77	1781.32
26.6	1446.79	1793.85
28	1425.85	1828.02
29.4	1451.53	1840.83
30.8	1467.44	1845.37
32.2	1492.26	1820.4
33.6	1491.08	1827.73
35	1497.35	1831.55
36.4	1480.55	1824
37.8	1485.91	1806.66
39.2	1491.28	1807.49
40.6	1488	1806.46
42	1494.99	1781.26
43.4	1468.74	1795.02
44.8	1476.39	1782.71
46.2	1471.65	1775.59
47.6	1478.13	1769.62
49	1477.06	1765.04
