# Supplementary material for: Cyclophilin D plays a critical role in the survival of senescent cells
Source: EMBO J. 2024 Oct 24;43(23):11. doi: 10.1038/s44318-024-00259-2 (PMC11612481; doi:10.1038/s44318-024-00259-2)
Supplement: Supplementary file 5 — Source data Fig. 3 [file 44318_2024_259_MOESM5_ESM.zip › SD Figure 3/3C_Quantifications.xlsx]

## Sheet: Sheet1
Calcein-AM assay
	PRO				PRO +CSA				SEN				SEN +CSA
30 minutes	81.7676	120.727	89.4727	57.9917	115.547	104.591	78.9877	62.8939	23.3894	101.192	117.133		109.787	144.598	94.2301
60 minutes	77.8194	139.048	75.3077	51.001	119.181	85.9556	59.8534	48.5531	16.7817	90.4729	35.3437		127.602	206.439	72.1529
