# Supplementary material for: Cyclophilin D plays a critical role in the survival of senescent cells
Source: EMBO J. 2024 Oct 24;43(23):11. doi: 10.1038/s44318-024-00259-2 (PMC11612481; doi:10.1038/s44318-024-00259-2)
Supplement: Supplementary file 5 — Source data Fig. 3 [file 44318_2024_259_MOESM5_ESM.zip › SD Figure 3/3B_Quantification.xlsx]

## Sheet: TOT Number of events counted
Number of events counted
IMR90
	Proliferative siRNA Scrbl	Proliferative siRNA CypD	Senescent siRNA Scrbl	Senescent siRNA CypD
video 1	4	1	9	1
video 2	0	4	14	1
video 3	6	0	6	3
video 4	3	0	7	4
video 5	4	0	8	2
video 6	0	0	5	0
video 7	3	0	6	0
video 8	0	0	10	1
video 9	3	0	7	6
video 10	5	4	9	0
video 11	3	1	9	4
video 12	0	0	4	2
A549
	Proliferative siRNA Scrbl	Proliferative siRNA CypD	Senescent siRNA Scrbl	Senescent siRNA CypD
video 1	0	3	12	0
video 2	0	2	9	1
video 3	5	0	4	2
video 4	3	0	7	5
video 5	1	3	8	1
video 6	2	1	8	6
video 7	1	1	9	1
video 8	8	0	15	1
video 9	3	0	5	6
video 10	0	2	7	0
video 11	1	1	6	6
video 12	0	2	3	1
video 13	4	5	12	3

## Sheet: TMRM+MtGr intensities_A549
Instruction to read the data:
Each block of numbers represents the intensity of the 2 channels (TMRM and Mitotracker green) in 10 ROIs with equal area (10x10), selected in 1 video. Highlited in yellow in the first matrix, as an example.
Each video is formed by 700 images, alternating one measurment recorded in the TMRM channel and one in the Mitotracker Green channel (total=350 in each channel). The column highlighted in blue shows the number of the image.
Each column in the matrix represents the measurments of 1 ROI. In each ROI, the number of times only the TMRM signal but not Mitotracker Green was temporarily lost and regained, was counted as 1 event. The number of events counted is indicated at the top of each column (highlighted in green).
The sum of events in one video (in purple) was used for the quantifications indicated in the first page.
A549														A549													A549													A549
SEN EV 1	10 ROI	1	2	3	4	5	6	7	8	9	10	SUM		SEN EV 2											SUM		SEN EV 3											SUM		SEN EV 4
	N events	0	0	1	1	0	3	3	2	2	0	12			0	0	1	2	0	1	2	2	1	0	9			1	0	0	1	1	0	0	1	0	0	4			0	1	0	0	0	3	0	3	0
1		328561	420700	633264	1013112	963356	653533	982184	1027277	1128953	986966			1	160089	230319	433304	476194	251984	446601	291793	384004	332166	392841			1	279753	471617	440357	325684	412508	300840	417419	494901	448986	354559			1	157967	237287	169480	172219	183298	219924	207407	233504	162925
2		810495	915735	1165089	1331953	1301112	1133147	1279371	1308923	1200266	1172526			2	201049	291966	475514	561934	332424	428651	381264	441647	360683	504257			2	685354	1429032	1323762	780109	1072922	745083	1246169	1368797	1264900	1139466			2	283510	557716	401841	372604	422812	473834	510240	515542	358595
3		331524	418539	633915	1017656	964382	646704	990037	1034863	1146044	993284			3	161561	231375	434592	480387	253747	447482	287201	384004	330531	391153			3	281788	464288	435121	325193	409169	300587	416253	492650	449011	354019			3	157233	237783	168186	172038	182873	217891	209411	237316	165056
4		813975	903071	1154132	1319726	1296970	1118125	1267095	1305042	1183490	1161718			4	198889	289949	466091	555872	330376	428310	376733	438307	355818	503238			4	675324	1404469	1310279	775047	1067770	744235	1238662	1352040	1261922	1127882			4	283142	560671	398693	370269	420620	469262	516127	512416	361229
5		330476	415856	627726	1019123	966880	642008	973431	1025307	1134650	987474			5	159592	231229	437486	477547	254962	441602	292699	377872	332446	381856			5	284454	472307	441674	328199	411665	300497	420965	500036	451344	355476			5	157309	228963	171124	171088	181344	212470	214307	239898	164773
6		812981	908262	1157022	1330961	1300689	1122471	1275036	1298224	1187258	1165046			6	198239	290497	466094	557208	330087	427888	377520	439009	356643	500544			6	678738	1391023	1306424	779292	1048819	734874	1248380	1353894	1254348	1121064			6	281314	548496	398036	372291	421582	466348	509304	511271	360038
7		330759	425556	628331	1017102	974758	643409	971752	1042339	1142031	982877			7	160445	231753	436769	479119	256171	437495	295804	381058	327907	382196			7	285953	466599	438750	329029	409370	299188	424949	492978	455503	357726			7	157419	233220	178083	171984	183021	214009	216859	228401	168796
8		806185	909034	1152745	1319698	1287764	1122363	1267406	1298214	1179652	1159341			8	199810	291501	468225	558982	331224	432415	380037	439529	356707	507778			8	682049	1383791	1298772	783224	1050178	737693	1248339	1339739	1257297	1119450			8	284133	548949	397644	370277	421799	463343	503260	513826	354259
9		329467	424731	629572	1026225	973603	647231	959002	1049765	1143110	991796			9	160307	232096	431666	473179	257166	438129	294371	375673	325747	386333			9	287941	467438	441419	328677	411536	300032	425554	493006	451742	354733			9	157524	232422	181128	171814	183579	210416	217006	229857	166721
10		813677	910276	1152052	1334593	1294897	1122446	1269457	1308816	1192789	1158157			10	198149	289476	463563	551189	328256	429376	375326	437890	355731	502776			10	684824	1392417	1307704	788604	1060257	745461	1262840	1351863	1266065	1133578			10	284350	552623	401541	371278	424277	464867	507320	514267	361817
11		325858	424728	619023	1022939	966141	639475	959696	1052661	1136204	988867			11	159637	231272	429075	474158	254914	440902	297438	373657	324829	385388			11	285650	463309	435719	325784	411233	299131	425084	490172	447607	356238			11	161014	230021	185545	173494	182137	213001	219147	224636	165864
12		809740	909412	1157749	1332294	1300225	1130109	1271859	1310746	1194642	1165943			12	198979	287352	462214	551557	326054	427398	373431	437716	353855	504724			12	690291	1378101	1291493	777046	1053618	743733	1252780	1329824	1254566	1120955			12	288061	552031	403419	373673	424193	465963	508819	515859	357797
13		321607	433522	608830	1021954	971368	643494	960066	1049904	1125455	987903			13	161045	233202	431044	474405	257182	438938	300728	372034	330196	389684			13	286965	467513	441324	325225	412177	298986	432012	497568	447753	356816			13	159952	232337	185913	173746	184607	211096	220462	222065	164709
14		798436	898560	1146985	1321682	1297857	1117392	1272498	1304356	1181986	1158192			14	199189	288671	462665	550050	324788	430001	372325	434793	354031	499604			14	690026	1383162	1289551	771525	1055774	740470	1256286	1338429	1255083	1118988			14	290019	547347	403880	375275	425271	463786	507747	516635	359499
15		322547	436278	605099	1023907	969443	648102	954954	1038708	1127522	979424			15	161001	230893	428508	470709	254306	436834	298911	369237	327544	386864			15	284620	466933	440279	324826	408349	296927	428005	497171	443506	357969			15	161456	224702	191892	172159	181266	209591	219655	221890	164548
16		804869	904097	1149298	1326754	1301683	1122383	1273992	1295591	1192664	1156346			16	199659	288436	461296	548937	325809	427851	372792	439769	355013	502753			16	687930	1381991	1281774	776588	1052706	750069	1253419	1343549	1255269	1117304			16	291411	545468	400776	371856	425553	462161	505049	515866	359127
17		321527	436528	604649	1021911	973263	649343	965686	1039871	1131363	965062			17	161231	231321	426145	469487	252409	440346	300824	368063	323292	385889			17	285742	474013	443030	327343	403379	296149	429550	495989	453267	360269			17	161618	222270	192217	171374	180369	206812	218804	225801	161607
18		800874	899182	1144956	1331973	1305915	1123274	1265829	1295944	1192665	1149973			18	198629	285833	459341	549544	321396	425431	368371	437046	356146	502921			18	689498	1389140	1293950	787037	1052678	736357	1246331	1349283	1257114	1114743			18	291036	543694	400264	372561	425297	461735	502969	520796	356851
19		320559	437811	604826	1022876	955219	650648	954506	1046211	1134674	974459			19	159869	230483	426621	467171	253051	439562	300821	363478	328167	382275			19	281188	472555	442826	327682	403645	299068	430306	494526	453723	363646			19	162950	220749	190394	171100	180672	204585	212073	229068	160542
20		805202	906371	1152296	1331494	1307308	1128071	1281381	1301644	1183886	1151781			20	197227	285087	459606	545317	322991	427404	369489	442071	356352	506867			20	677625	1394326	1294300	778710	1046817	740316	1243613	1345423	1257688	1116270			20	288418	540657	399516	373206	428010	457628	500869	525073	356189
21		320217	434249	601634	1014193	953550	642042	953542	1057365	1126667	974041			21	159770	230645	426352	466703	253431	440571	298556	360144	323296	381865			21	283367	473603	442147	326613	405110	301009	430221	496290	453109	367214			21	161459	222206	189597	170175	180825	208573	211902	228541	163964
22		803333	904653	1146838	1329343	1298817	1124238	1270544	1299969	1192696	1157475			22	198049	286049	458922	547433	322491	428171	367748	440426	358788	505454			22	674935	1395960	1277816	779212	1037171	732154	1236789	1338499	1252046	1110469			22	288971	546359	403103	374538	431025	457003	488419	519406	356923
23		322973	430788	602906	1019632	940029	649503	952218	1060268	1117309	971177			23	160936	231586	428491	470016	251083	444358	300389	364928	325826	386131			23	280541	471592	434367	324386	400286	300972	428599	491874	445808	360686			23	161464	219916	192595	169601	179226	206467	210299	229449	162632
24		808026	903677	1148260	1335693	1310805	1122595	1275810	1313778	1190679	1159414			24	198480	284686	456194	543816	321121	428326	367094	438192	354934	501514			24	674686	1393553	1281802	776409	1040825	737844	1253593	1353014	1253721	1111366			24	286477	537484	405641	371312	426521	457688	486711	514414	354528
25		327712	432016	612146	1040414	956346	657447	975688	1075253	1143198	988684			25	161151	231277	429584	468248	250601	446556	295074	366000	325653	381861			25	281621	477397	438760	326509	406669	302635	432616	499523	449412	361756			25	160351	221848	190316	172039	181331	208004	208372	232239	162384
26		801506	896972	1138188	1331402	1304461	1116275	1271782	1300833	1181822	1152899			26	197994	285261	452588	537939	318990	427321	367177	435941	355822	505490			26	675714	1391333	1265829	782080	1030312	741247	1251033	1348106	1252021	1111357			26	285629	540568	412579	377717	422691	464666	490797	519646	356646
27		327271	435174	610268	1024218	937378	656654	978514	1060752	1138389	989451			27	160094	232494	424509	464246	250514	443991	293647	362954	321896	380212			27	284566	477085	436777	325998	403797	302098	434672	496864	452753	358497			27	158785	223989	190258	172453	180809	213701	209366	228629	164715
28		812081	904170	1143882	1341277	1306538	1126566	1281372	1306333	1187677	1163316			28	197719	283791	451177	542094	319654	428652	364943	437056	354712	505239			28	676171	1394806	1252203	775877	1035100	743556	1253111	1349969	1251119	1111307			28	279308	536907	405243	369740	414986	462803	483854	512513	354380
29		317416	432337	600611	1018145	935657	646401	976442	1057031	1137893	984137			29	160684	233671	419823	465834	248914	439706	299017	362494	323666	381436			29	287854	483688	438983	326656	406874	303011	438810	498974	455178	360601			29	159457	217737	191600	168148	174707	213271	212163	224524	163560
30		800489	904246	1148956	1341395	1317005	1129161	1282018	1306812	1193938	1160236			30	196913	283619	450904	532631	318219	428221	362394	437383	354164	505388			30	687479	1413131	1257282	778905	1044056	745997	1262987	1364803	1268536	1118358			30	282625	544444	408636	374134	420604	467906	492689	512383	357167
31		310666	436304	607263	1030077	945922	643741	985378	1083086	1145290	1005837			31	161171	229375	416418	460495	251000	438630	297841	361671	323163	380262			31	286188	482635	438353	325452	404823	303289	436131	496559	451409	360543			31	158439	221223	193897	166943	176113	212586	211257	219287	162177
32		803821	899536	1147547	1340119	1307853	1122768	1279920	1310372	1195921	1165076			32	197189	282574	444197	528064	315562	428112	362043	437516	351377	502367			32	692932	1416683	1272355	784416	1049464	750155	1267011	1372616	1278498	1124326			32	281496	544321	411318	377867	418214	468529	493874	519266	357627
33		307925	431688	602428	1017071	921490	646593	969087	1069120	1139414	987173			33	160447	230591	417564	455568	248187	438248	298892	358377	325161	384183			33	290842	485086	441185	328349	409892	305270	437343	504713	458386	364571			33	160568	216911	197696	165594	170676	209251	211401	217275	163501
34		804098	900496	1147047	1352559	1316721	1134411	1291483	1314167	1194209	1173506			34	196130	279949	441187	524711	315297	423699	357008	431254	347772	496691			34	690139	1412160	1267437	778814	1035199	748421	1246540	1364504	1275720	1117728			34	285198	549039	422391	382296	418135	471609	497427	525290	358007
35		314407	427061	617868	1025182	911835	645121	970599	1072317	1149414	997482			35	158203	228047	416154	451668	246163	441411	299519	357535	318894	377867			35	289284	487087	444774	325672	405790	302379	435181	503059	456904	358942			35	159035	218501	196514	166523	174501	212356	209787	215998	160703
36		798216	889979	1144623	1346574	1314830	1129511	1279591	1303774	1190272	1167478			36	198906	279794	435858	520014	315464	426861	360199	431761	348078	503239			36	695395	1408620	1267361	774222	1043524	745023	1246421	1364453	1275592	1119321			36	281283	542731	416637	379981	416738	474878	493930	523724	356181
37		314193	432578	609837	1014744	914644	642599	958278	1055461	1137881	989383			37	160411	228383	413879	444233	248478	432927	296881	351826	317397	363703			37	288479	484957	440245	317923	365335	302245	435842	500338	470767	359309			37	155231	217488	194056	166678	173367	213105	205399	220869	161394
38		807847	892129	1144662	1347238	1310697	1134944	1281802	1308968	1194164	1166459			38	198541	277576	437723	524537	315276	426462	359879	431710	350919	502140			38	692728	1404616	1259283	783872	1057162	751052	1256980	1368768	1281695	1119432			38	280174	545446	415422	381486	418285	473694	493668	522948	356066
39		316330	437264	598532	1014852	933133	637614	958117	1062190	1135811	998411			39	160381	232029	415299	452414	249542	435856	301771	358640	323112	375777			39	291811	484459	437667	307770	339270	308663	439481	510898	490291	360226			39	153003	216195	192124	165064	171786	212283	204723	222204	161360
40		796956	891965	1140032	1347303	1323057	1127068	1279868	1300743	1191133	1163207			40	198213	279513	436207	522522	313316	428633	359763	431193	351103	504211			40	701454	1411780	1256193	787460	1073866	755092	1243064	1376349	1291035	1123512			40	277623	544114	412140	383793	417794	478387	487318	525747	358454
41		315976	441286	600297	1007547	937071	633226	966359	1065514	1120959	994941			41	160303	228754	409557	446708	248078	426446	297131	348456	314374	369393			41	295056	479262	435316	301249	325701	305105	439684	508960	500111	357931			41	153740	215611	195849	166519	170529	209027	204279	226120	161363
42		809649	889941	1138868	1346879	1332340	1128407	1286086	1305416	1194239	1171437			42	196286	278610	432716	523081	312054	425556	359436	433762	350466	506330			42	694043	1392618	1241532	796088	1106571	751278	1233934	1370828	1285131	1118668			42	276130	530649	412120	379312	411474	467296	483922	521644	353343
43		313828	433471	592938	988881	932211	628117	946023	1040116	1110409	975714			43	161527	228697	412300	452899	244275	433954	300604	355253	316024	374780			43	292144	479287	434722	294695	330435	307342	438633	508371	494851	360216			43	155014	215120	201059	168898	170658	213463	206273	232281	164973
44		808216	894854	1134926	1346566	1339006	1135549	1291861	1311021	1194659	1173170			44	198594	277834	438756	528647	314438	432401	363129	437791	355474	510114			44	684071	1387171	1231394	803422	1110548	759887	1231238	1372307	1289439	1112448			44	279052	534914	418163	384426	407751	469864	486916	530760	355669
45		319184	439000	598773	1001812	957879	617018	961812	1038119	1121234	980871			45	160553	228053	413988	450617	246775	434179	300450	357487	317713	371930			45	296261	482259	439756	298204	340182	310129	443562	509024	496245	361580			45	156029	216710	203558	171467	172923	211825	205951	232406	166696
46		806302	897643	1137978	1348252	1336912	1120810	1283224	1297267	1196062	1160521			46	197601	278509	440319	530370	313861	429528	360658	433174	351721	508180			46	690009	1385216	1230870	804853	1105513	757595	1219993	1365710	1294118	1114671			46	280831	541233	421930	382764	411454	474166	488869	531935	361174
47		318807	429801	592602	1011594	953589	597343	963811	1046191	1111838	979532			47	160716	231349	423834	459874	251083	437087	304574	358711	325478	374382			47	295090	482546	437282	296799	344422	311274	440111	506629	489857	361109			47	156368	215473	202615	169868	171371	212473	205260	230700	166320
48		801716	902929	1140626	1364378	1351074	1132031	1291565	1307487	1202463	1165637			48	197913	279974	441623	527148	315360	429073	359711	432901	353996	509937			48	689972	1379912	1225245	808763	1100166	751259	1225449	1365131	1293076	1107188			48	281259	530294	421110	382432	408905	469147	490042	529181	359899
49		317337	428389	580489	1007451	953354	581297	967491	1054799	1095927	971664			49	161675	230304	419044	459731	252158	433948	308486	354855	323736	373396			49	291602	483269	437398	299814	352246	309938	444539	503675	480957	360871			49	156926	216767	201290	170857	173414	213958	208168	232594	166377
50		794939	898589	1138721	1359854	1344521	1125042	1293474	1306473	1197209	1169322			50	198292	279266	441674	532347	314812	433384	363357	434449	352319	512428			50	685325	1376113	1219294	798370	1085224	745563	1213384	1347297	1275419	1098858			50	280984	537943	424943	384883	411169	471679	494961	534001	358199
51		310071	429309	592920	1024395	960819	561308	980536	1057819	1099543	975922			51	159980	228765	416929	453638	250253	432703	302698	356968	321751	372469			51	290384	480503	436943	302824	359737	307314	438330	501403	473543	360361			51	154914	214443	196354	172233	172856	214125	209506	234516	166007
52		795578	901922	1143987	1359743	1347288	1132769	1302904	1306582	1199623	1166985			52	197462	279188	441578	526529	315710	431386	359741	432286	354819	510984			52	693315	1393844	1222466	809946	1100878	749416	1224807	1348651	1293458	1114614			52	283228	528241	425211	381661	406263	472466	491458	531487	361233
53		318768	427799	594143	1031165	960519	566077	985639	1062887	1106535	980528			53	162318	231369	437753	472328	252902	438947	306024	356397	323174	373800			53	292478	480092	431742	303876	366791	309024	447349	499878	471612	359534			53	153428	215307	194804	172352	172705	215829	208510	231697	164301
54		795813	900901	1137073	1366939	1351315	1140757	1303599	1306635	1201429	1168355			54	197693	276160	443259	533713	316548	430693	359265	436025	355562	510197			54	687321	1372271	1205583	800436	1081777	746809	1210150	1342823	1279488	1101126			54	280617	527012	428371	380213	402925	469545	488784	526900	360121
55		318174	420457	577780	1019878	947436	566085	986824	1059463	1104371	965722			55	160363	231677	439830	473897	253775	442134	304026	356212	327545	376927			55	290434	479311	430662	304513	374477	312119	440361	496763	465435	357922			55	154054	219092	195815	173091	174614	217484	208290	233203	166669
56		795197	904045	1136284	1368631	1345629	1137396	1309487	1308802	1211244	1171407			56	197913	280134	458774	550221	321952	439678	364857	440001	363456	517746			56	686964	1373519	1206480	799482	1080877	749568	1212244	1343870	1286602	1110894			56	280659	526607	429761	379056	403770	463656	486432	526964	362151
57		323164	423346	566967	998699	931107	552251	967946	1035103	1094576	945403			57	160297	230380	439663	472355	255630	442731	305151	356117	327958	375222			57	291244	476925	430349	308074	381323	313831	447176	499867	459720	359144			57	155906	220502	199453	171326	172890	215356	205826	235389	163042
58		803973	902399	1135712	1365678	1350206	1140146	1308412	1311922	1204187	1164432			58	197053	279486	462965	554284	320854	437576	363503	438912	363466	515167			58	686047	1353654	1193831	798096	1081936	748117	1203636	1342726	1271245	1101843			58	282873	532071	433208	380538	406476	464169	493848	525046	363669
59		322347	423278	570591	1010597	923256	553349	953483	1040994	1088927	946700			59	159589	230811	438053	471684	251631	440041	302621	352342	324243	372464			59	293855	475108	434552	313673	387607	311263	443010	500367	459234	360474			59	158492	222654	202650	174516	174622	215504	207746	237367	163398
60		798654	907429	1119676	1365896	1343648	1133099	1311983	1314280	1211198	1167186			60	198311	279699	466013	556550	321794	438793	361927	435561	365804	517429			60	691144	1350304	1189526	796990	1082812	752598	1198284	1336197	1272216	1102503			60	280857	528196	436881	382425	405612	467470	488405	524218	361712
61		319590	402434	574504	1021579	922510	551675	951449	1045418	1102286	953673			61	161598	230993	431991	471491	250898	443706	303209	356149	323684	375471			61	290985	468277	434573	312996	392474	313851	446367	500133	454822	363563			61	154193	223296	200781	172983	173992	217691	206693	233841	162083
62		804704	907687	1134136	1368496	1344880	1134794	1312349	1316096	1211881	1164089			62	197244	279921	464498	556367	321430	439504	361629	438084	365791	517258			62	690659	1343989	1196247	793541	1077686	749766	1191081	1331856	1264401	1099795			62	282882	527069	432682	387369	402070	464793	483706	523862	358228
63		316888	400144	566617	1013932	927016	558411	944188	1053010	1093248	947403			63	160240	230644	437112	476946	251025	445231	304410	351661	320041	373216			63	294314	473312	436089	312025	391793	310802	447861	500626	454099	364639			63	154636	222163	198339	174724	173156	213863	205689	233942	161788
64		796736	902991	1132710	1376576	1346204	1132811	1313069	1316834	1205404	1165888			64	196240	281544	463724	558503	322151	443736	367431	437262	364419	516397			64	692299	1340924	1187384	785515	1067808	753967	1189344	1319879	1259265	1098969			64	284254	526540	434966	386726	406690	468678	483726	525422	358482
65		316934	403914	575854	1027652	926829	564330	952831	1039767	1114002	953238			65	160771	230144	434996	480011	250771	446774	304386	357689	322908	372090			65	293074	479233	439922	315347	394507	309531	447282	497576	456114	366395			65	157059	219779	193212	172539	171037	212084	208087	222251	161775
66		794296	906764	1136350	1375252	1348054	1125322	1319850	1319979	1208296	1164159			66	197883	281421	465071	564912	322280	441424	363339	442891	365971	516309			66	699329	1360754	1208467	787976	1078137	752539	1197346	1340466	1280038	1106853			66	281049	523166	425193	386293	403831	464078	487381	525823	356541
67		315907	396326	576051	1015456	928037	570213	957744	1037209	1103682	946828			67	160074	228729	431930	480378	251595	453274	302898	361811	320422	373481			67	295111	485516	443259	313569	395342	309864	445061	498834	457761	366866			67	154012	220821	181083	173169	173034	211052	211016	225583	162254
68		793333	909972	1135769	1378436	1350396	1130076	1322944	1315626	1210468	1162366			68	196923	281534	465147	561336	323223	438361	361636	439406	365791	516769			68	704264	1385084	1218679	789784	1080780	752531	1203386	1353142	1288815	1116649			68	283226	523342	427108	386098	404872	464101	494374	522340	358668
69		314254	394734	572316	996848	922828	567076	959584	1020964	1101482	936631			69	160604	229244	430544	472546	252614	453869	298202	368175	319002	380667			69	291244	484313	441172	315913	396080	309413	449091	503464	460143	364376			69	154593	218139	184644	172959	170671	204753	209652	222879	161794
70		784375	904904	1127363	1365766	1342508	1113741	1316322	1310674	1195964	1148117			70	198386	278920	466432	561550	322439	441924	367558	438193	367141	515049			70	694559	1368517	1218224	779066	1072242	744541	1198029	1354553	1289879	1106669			70	282691	520206	422226	386562	406186	460461	487222	524261	361982
71		316402	394730	564135	985659	907821	563997	936874	1016183	1102210	937218			71	160378	231143	433162	473173	246691	450623	296339	364085	319816	376554			71	290859	484547	443397	316717	396363	309384	454371	503796	458249	365693			71	152970	216218	183704	169996	169083	204211	210895	221879	162044
72		795886	910031	1133784	1377030	1356711	1125793	1323129	1318828	1209858	1164156			72	198111	278608	462319	561312	323240	440558	367285	437244	366908	514316			72	683461	1362681	1207940	780061	1056875	753648	1204877	1348550	1283087	1105828			72	285102	513526	418549	387696	399783	452457	480477	515830	361024
73		314741	397716	565678	977305	913990	570069	947871	1015867	1101002	943384			73	160723	227694	435568	473815	248688	452530	296026	365660	321100	382711			73	287872	480644	436608	318086	398329	308598	447782	502666	453978	366652			73	153209	213040	184849	170857	169083	202513	212371	226611	163256
74		789098	913779	1126816	1369368	1352537	1115311	1326869	1318956	1203549	1164673			74	197141	277598	461750	557334	320411	437789	365129	436293	365238	511979			74	687484	1360264	1202752	779834	1056229	749885	1200381	1354021	1282240	1104728			74	283423	515801	416396	387723	402741	450828	490992	521681	362007
75		312211	396819	576168	968232	925027	576571	950432	1014917	1103914	940976			75	160939	228754	436897	468924	249436	459534	294254	366859	321384	387527			75	291406	480651	438688	318269	397309	310899	447147	501092	456764	365424			75	149606	212708	186351	167836	169513	198462	213196	226473	161514
76		787098	905500	1126404	1374250	1354693	1123211	1320966	1313576	1201823	1160702			76	197351	279259	463456	561918	319248	441264	366589	436301	363169	516066			76	679144	1361882	1206069	780654	1051755	757081	1204812	1353014	1275948	1098392			76	285140	515931	416661	387579	403050	458130	494662	527361	365928
77		314065	395066	578341	975131	922801	582713	941487	1018437	1097604	941528			77	160206	226964	435313	460962	248601	455303	290643	365174	321019	366017			77	290967	487301	446251	319239	399858	311863	445822	503722	457419	365504			77	148882	214276	185898	165462	168071	203533	208084	218401	162839
78		791018	893955	1115133	1367687	1349106	1121999	1315936	1320267	1201476	1149070			78	196462	278811	462860	558237	317098	442629	367069	433858	365022	515938			78	680099	1366816	1214137	778638	1052334	753252	1198581	1356496	1281072	1100816			78	278353	512963	411853	383356	402332	454785	491884	519059	357401
79		314728	402137	592557	991124	919701	592184	946708	1029909	1102162	935644			79	159146	228359	434289	466872	249414	452352	288078	366316	322424	369992			79	287824	490861	451136	317151	402588	308687	446927	504238	457144	371591			79	148561	213428	185856	164026	169234	205735	209559	210351	163236
80		788148	901139	1119026	1367279	1348634	1120931	1318671	1324963	1195267	1152021			80	196424	277253	459379	555781	317041	439802	365132	436337	362248	515564			80	677922	1372629	1217811	787666	1064504	764148	1197351	1354472	1295186	1110556			80	278056	510579	411975	382811	400761	458981	491131	518689	361242
81		311468	398119	585493	983856	915105	588491	941684	1010258	1100896	918079			81	161127	228278	430878	459460	246976	449072	288621	365143	318010	369532			81	288811	489780	444937	317753	403719	308816	447594	505411	456292	369875			81	148212	211729	182909	164534	168739	209420	210920	210506	161732
82		787603	898641	1113238	1364613	1337628	1122632	1327683	1319485	1206657	1150227			82	195616	277821	455912	555069	318074	436223	363811	432971	359036	510922			82	680061	1365326	1221054	782005	1061776	758328	1198952	1353364	1294376	1109699			82	277798	505360	408116	377872	399981	462674	493096	518521	361349
83		311985	395279	583011	988662	904996	602496	952078	1002723	1102508	930956			83	160809	228986	431160	468361	251135	449891	287331	367807	311900	373003			83	286451	493800	446983	317618	406175	307984	445036	506005	453154	368568			83	147899	206532	182292	164612	168027	211033	207045	208483	159938
84		789186	895323	1111034	1364364	1339811	1118339	1323618	1319851	1204389	1154697			84	196081	278485	463070	560371	318911	441310	365846	432950	365142	516376			84	683365	1376020	1235567	783926	1058414	762536	1194521	1363271	1296660	1118177			84	279550	507069	404484	373948	401245	467617	502517	526538	359618
85		314122	401621	590421	1001482	916071	597776	937628	995356	1105765	929864			85	161136	229374	425884	470378	252124	457358	287818	367236	312269	364926			85	290019	490320	441729	315421	403426	308209	446041	496858	456271	369836			85	150598	206814	185460	164228	167356	214665	207594	209510	160904
86		791626	903458	1118609	1377750	1349136	1127401	1325824	1321064	1208392	1162152			86	194891	278582	461012	554169	314874	441446	362440	433719	364931	513201			86	684127	1376584	1235447	780977	1056043	762896	1211734	1357469	1292186	1114796			86	276929	501196	401324	376310	401109	466538	506450	528694	359367
87		309539	397676	585911	973477	917834	592975	915262	991054	1097523	922705			87	159629	228156	421770	465631	250484	453633	285319	363201	312097	363048			87	289351	488950	445041	321356	407496	312509	443751	504581	454159	371365			87	149559	205877	184950	163548	163914	211478	208070	213696	154904
88		786695	905920	1116097	1383179	1353125	1124259	1324980	1326334	1210536	1159371			88	194643	281585	461955	561381	317104	442256	365534	431070	364434	515364			88	681591	1373266	1229939	780312	1057201	760728	1198068	1350459	1287114	1108888			88	279321	505811	404086	375908	402986	467571	506935	528268	356604
89		310913	401242	585463	965234	925038	573234	933217	994029	1100797	931112			89	160926	228531	426401	467779	250352	451724	288485	364366	312526	367135			89	291450	492326	440874	318637	405566	308217	444747	498622	451399	368581			89	149711	204166	185087	163236	165961	208887	210190	220116	156920
90		783002	898341	1108864	1370943	1337140	1113814	1318310	1310998	1197628	1151468			90	197687	280325	458286	558862	317494	443590	367711	433211	363606	518362			90	678778	1362231	1222952	775321	1062994	760055	1204988	1346397	1288548	1109672			90	278958	504271	400859	376639	401001	468212	505370	529186	357749
91		306004	394981	587247	948889	931862	572251	941417	981486	1102882	920773			91	161390	227370	427925	470584	251746	445241	288656	365547	317661	368292			91	293898	493841	447003	319431	410834	307761	451427	500182	456149	369216			91	150044	204837	184943	163611	166262	202010	207734	207725	156539
92		784233	901424	1112176	1372874	1345662	1122414	1326033	1317316	1209826	1153701			92	197060	279307	459716	555981	316006	444639	364829	430789	363456	517222			92	675346	1368218	1221627	767321	1053660	756030	1197084	1333844	1282450	1106906			92	280616	500983	404447	377321	401386	467331	506207	529062	357449
93		306843	393067	600418	957112	940053	577783	954648	966524	1098706	914906			93	159395	225256	430188	469181	251996	440046	285587	360868	314288	357389			93	290993	493056	446991	319728	407496	308302	448826	505589	457173	365103			93	151874	205584	185227	163867	166365	202509	210604	207611	160379
94		789129	901859	1115032	1377751	1354205	1121159	1324535	1318517	1211234	1159294			94	193969	277117	460063	556713	316632	438219	362341	430958	362264	514018			94	685281	1369823	1228066	769929	1060739	752569	1207902	1346519	1291848	1105573			94	284726	508036	408802	378549	404295	474748	513064	527544	359253
95		305131	387149	597259	943775	933672	580529	959051	954316	1086795	917394			95	159876	227685	426958	472500	248678	437508	286421	359277	316091	361407			95	291688	494027	445496	317666	409881	311599	452384	499569	457826	367094			95	153204	207851	185514	163699	167706	195220	210861	212309	161526
96		786769	893944	1108423	1379668	1352904	1109726	1328014	1304762	1203787	1147819			96	196333	278546	458036	551021	315635	444540	361519	430703	363554	514805			96	679069	1369281	1232863	773657	1051851	751681	1206488	1338110	1291223	1109343			96	283267	502019	404000	377499	402417	471069	514495	524051	356729
97		300166	387776	604376	951880	909612	580060	953188	957797	1085759	909035			97	161527	227794	424872	471602	249610	439897	283962	357756	315765	362798			97	287115	493365	444496	316111	410321	311767	451264	500026	454105	366041			97	150656	208212	183996	161851	166007	191466	207378	213241	158908
98		790996	892824	1109267	1372618	1353492	1118798	1330412	1306826	1209149	1158009			98	196380	279004	460592	554412	317244	440294	363051	428092	364657	509806			98	683304	1371925	1234374	774462	1054012	760043	1210049	1348236	1288049	1113040			98	282929	506463	403705	373881	399415	467460	516983	521468	356957
99		306445	393747	608939	960542	893819	583733	942094	975171	1092438	917601			99	160281	225039	422708	469848	245175	435064	285000	359931	317327	351927			99	287342	496508	450783	317914	408356	310854	456482	505418	458863	368393			99	153768	207186	180463	163136	165167	194666	209384	199371	160526
100		784078	893343	1104854	1372908	1345553	1110749	1324624	1312607	1207772	1157453			100	197001	277589	458914	554332	315122	443918	366499	433783	365533	513348			100	673432	1362245	1231351	763911	1048559	758204	1210166	1343859	1278390	1103302			100	283422	502381	405504	369691	400266	467335	518371	520713	353938
101		307245	390176	584078	944614	888902	561654	936449	972616	1083781	910739			101	160854	223167	417323	455095	242526	433871	284321	355081	318591	337342			101	284365	493816	448909	316013	398894	308477	453860	508374	460024	367261			101	152314	205915	181698	161846	163867	196982	207792	202998	162031
102		792891	902335	1105898	1382266	1351814	1117039	1326198	1315996	1213940	1161962			102	196507	279009	459913	547234	314685	443255	363955	428811	364720	512292			102	671917	1368969	1249556	762631	1050863	750851	1225819	1356441	1286574	1104475			102	283936	504559	401263	372783	399457	471864	522786	519114	357060
103		307987	399909	571111	956094	891067	552011	951457	966571	1084754	901493			103	160057	222051	408289	448988	241911	421319	278147	341307	311162	339169			103	287587	492796	450828	316046	402853	306253	451204	508191	461079	367935			103	149951	207258	182149	162554	163586	201139	208311	208662	164102
104		791634	904040	1110420	1378951	1356047	1123439	1332930	1312021	1211194	1161974			104	195436	276669	448050	539799	311541	437710	362966	426548	361525	511156			104	672357	1364564	1248090	768145	1061417	747844	1226136	1370244	1296998	1117262			104	280103	497656	396719	370791	393554	465325	517779	513856	358345
105		301983	403091	553490	949542	897006	553227	952166	970250	1085154	902525			105	161389	223583	407243	444103	244839	430660	281284	354778	315641	347299			105	285734	497754	458738	316753	406265	309724	460544	511807	468697	372474			105	149333	205059	182019	160991	164356	202342	207109	207212	162223
106		781976	900200	1100825	1378502	1345974	1119151	1333358	1306049	1216091	1155088			106	195254	276044	432179	519574	306236	435853	357878	424191	356250	506992			106	674660	1361473	1247887	766514	1069146	752460	1219887	1365142	1289211	1105104			106	285305	500209	399040	373565	401252	468672	517403	516563	357302
107		303824	403351	544654	957737	904634	537092	952597	976906	1083888	909968			107	160361	223514	402348	438491	241105	428949	281948	351153	311508	347934			107	285883	500243	453781	316046	410439	311101	462781	510731	472559	373831			107	149456	203656	180148	161241	165621	204226	205292	208214	161742
108		784576	902621	1095776	1368711	1344432	1119826	1331606	1305374	1211482	1149863			108	196238	274441	430987	524820	308062	441652	358584	423898	359184	508751			108	669496	1356479	1244200	763537	1064380	750465	1221949	1357902	1293489	1111669			108	286016	502866	397051	371600	399464	468573	519600	518153	355172
109		307228	404460	546791	964546	922040	536086	949591	986746	1076873	919138			109	161570	222925	400944	430861	239444	426273	277967	349269	309348	346316			109	284449	495941	447578	316688	408604	307678	453116	505193	469146	369226			109	148999	206934	182387	162249	164151	209480	204294	211609	163580
110		785530	900198	1107819	1371597	1351729	1117892	1328701	1309647	1218463	1151902			110	195149	274896	429999	521953	306421	437741	356107	420659	355693	501585			110	670690	1367904	1241181	763032	1070252	754109	1230462	1363750	1314174	1113396			110	283222	501586	393795	370868	397094	465626	524601	517988	356057
111		307990	408140	538584	990401	934924	544791	943844	996089	1097431	920923			111	159898	224212	398539	431564	240790	428791	278214	352080	309257	345411			111	288175	494092	452033	316253	408105	308530	454741	509508	472033	370511			111	149587	208546	182773	163034	165401	208367	204208	211405	160441
112		774749	892771	1102203	1379404	1357263	1111741	1325314	1309430	1221401	1150426			112	197386	276108	427931	519695	308182	438448	355566	419897	358770	497718			112	675593	1367226	1249254	767568	1071209	752490	1229347	1378274	1319025	1123002			112	287740	502473	388758	370821	395027	472268	520819	518278	353964
113		305147	399736	533099	964965	922369	537984	939005	981487	1062946	906597			113	160261	225400	395746	423339	242400	432844	276682	351094	305983	354576			113	286386	487916	441578	313864	405474	304775	448386	508209	464471	363366			113	148191	208744	181781	164074	163669	208009	202343	215562	161230
114		772286	893301	1102057	1383209	1359246	1111243	1328857	1308710	1222449	1151156			114	193833	273771	425973	520687	304524	436329	350651	416977	354954	495068			114	680403	1376424	1244748	769468	1073424	749786	1229071	1370127	1321612	1127864			114	286045	502064	382487	370773	394844	475147	519999	514963	358454
115		308462	403622	523643	965774	916749	530510	936251	990283	1052136	898829			115	159447	224143	394850	421224	241061	431711	279849	351488	304469	353841			115	290926	501359	450446	316294	411592	306019	454419	513378	475031	368821			115	148475	209021	179912	164133	164754	209988	201509	220014	161925
116		779213	890358	1102211	1377720	1362751	1106368	1331873	1304793	1213891	1148969			116	196331	274084	427221	520874	304759	437666	353514	419212	355694	495779			116	677044	1364329	1223246	763191	1061621	751859	1215766	1362579	1301904	1113036			116	285200	495022	387065	368601	393311	476758	529594	512714	353927
117		299860	399990	529108	971010	906961	526318	934709	983501	1056704	899509			117	159867	221762	389362	414667	235681	424659	274618	345036	301263	349361			117	289066	492781	449173	319426	411046	306897	456219	514964	472787	371604			117	148860	212835	179833	164800	166672	205689	202353	223399	163786
118		783924	892016	1103524	1383480	1361871	1107066	1334346	1307695	1225849	1155826			118	196490	273489	422491	515198	303338	432761	351931	416455	353422	496824			118	673924	1367126	1231685	758446	1064970	743734	1216490	1367648	1307768	1117528			118	289800	501591	379724	373478	397138	480299	532283	517086	356939
119		301030	407980	530201	971868	917807	534601	922013	987105	1069117	909893			119	160057	221994	385047	409338	239261	424097	273636	347763	299541	348733			119	287076	489548	443646	317519	411641	306428	457864	508007	469189	370081			119	148714	210173	178314	164352	162815	208480	199029	211244	162428
120		782100	895399	1106025	1390402	1368025	1109274	1342621	1308437	1224208	1156606			120	196049	270629	415016	507379	300884	430286	348883	414066	353245	494259			120	677091	1353831	1224322	761319	1070191	747407	1232119	1363120	1303061	1112611			120	291132	503817	382011	381211	398802	480978	526894	517607	360462
121		298136	408088	532328	985022	912369	546745	914615	990273	1078592	906276			121	161749	222706	389194	413584	247045	424986	285135	354202	302839	353912			121	288071	494205	442681	319689	413630	305271	464170	505024	470888	370860			121	147749	213244	181158	166594	166973	213042	200431	213155	163572
122		781464	886819	1100874	1393937	1370152	1106203	1335436	1303808	1223835	1155391			122	195605	269725	411299	504009	302432	429832	346930	415134	352706	493285			122	671491	1351082	1216817	761406	1060378	750611	1224769	1352515	1299792	1108019			122	290631	508691	383577	382980	398569	484491	530678	517480	361274
123		300691	403226	537612	973138	906917	548849	904487	991268	1047753	888697			123	160652	221031	380298	403156	245197	411772	286335	346294	294224	345706			123	289784	490842	447454	318236	413332	307645	462199	511832	475929	373612			123	146014	212064	182326	165152	168975	209872	197137	213122	161819
124		786449	884356	1097026	1399486	1371988	1100456	1345531	1304504	1223559	1152354			124	194457	269422	409737	498328	299834	430944	348151	413811	353608	486782			124	677634	1357249	1224834	769009	1059644	747164	1229652	1358809	1304323	1115304			124	288479	505544	380436	378229	398532	481651	522395	516576	359649
125		294990	401699	540249	959417	900819	552945	904009	1000684	1030916	890153			125	160977	220864	381097	404535	247572	406281	292121	350483	295871	350965			125	287536	489169	445902	318114	416087	310835	461602	515466	473936	375978			125	145189	213998	183082	164719	171967	212001	196725	205663	158970
126		785888	886164	1102798	1401974	1371932	1108427	1331422	1305246	1221625	1153103			126	193836	267408	404493	492566	301212	429615	346103	409093	349109	485640			126	674704	1350552	1214389	760965	1060039	752592	1224608	1351567	1294342	1102609			126	289079	509359	385708	377876	407722	475645	523694	513408	359316
127		298293	396495	547832	978679	913129	558431	917569	1022836	1034250	896654			127	159889	218826	381802	397985	247807	400551	289857	342124	287146	349104			127	289529	492164	443511	318951	410863	307417	456773	512006	472394	378931			127	145163	212804	180447	165729	170119	211614	195889	207158	156620
128		786824	882753	1102801	1402526	1376914	1110846	1344243	1307882	1229718	1166708			128	194253	269722	409485	497384	302158	431724	345737	412146	352526	486851			128	668336	1346135	1214244	755709	1050934	744958	1221703	1353752	1300823	1111802			128	287824	509179	383614	373859	404284	478661	519804	514814	358037
129		294464	389401	555359	966105	915084	561636	918377	1008224	1024454	886744			129	160159	220606	378776	396390	248847	400989	289869	337480	286212	349136			129	286697	482057	440142	320891	407481	307610	455309	504707	467236	375842			129	144657	212499	180039	164928	171104	212284	196299	201034	159056
130		776353	868898	1089735	1402890	1374002	1102898	1341286	1301596	1218001	1150681			130	195087	268038	403042	495172	300804	433799	343139	409566	347034	482402			130	672433	1337072	1206908	760849	1051294	754352	1223679	1349855	1298176	1107541			130	287837	510440	383862	375796	408236	483241	521657	517783	361074
131		299942	391513	550163	963073	893722	563524	919607	1006492	1027929	901061			131	160278	221205	377688	400040	242819	396845	293348	332071	288256	347556			131	291759	485591	447472	319086	412165	311017	457079	515910	472241	377136			131	142704	212309	178871	163949	170771	207237	196836	204247	161134
132		783052	872452	1105576	1412832	1387031	1105790	1345621	1309184	1233905	1164358			132	195217	266550	402749	497119	299731	434019	343739	410701	347831	479412			132	673063	1329827	1197539	763414	1046756	750243	1222669	1347124	1284063	1100652			132	287312	510494	390040	370623	408731	481284	525450	512754	360441
133		302603	400785	562559	974693	907942	569377	927380	1008441	1044757	903858			133	160258	221374	374734	397304	245687	397082	294160	328228	289703	351938			133	293214	492954	447142	315153	413011	314021	458152	513021	471772	375309			133	143106	215404	180254	164431	169410	206334	195844	197957	159792
134		784069	872639	1097720	1408618	1380234	1102990	1339407	1313968	1230538	1156821			134	194005	264267	402668	494156	299305	427651	342260	410338	346586	484083			134	676438	1342848	1201458	760194	1052336	757914	1218763	1350496	1293874	1099476			134	284724	505721	384180	369266	403471	474452	521367	511761	357879
135		300354	385289	560961	964661	883971	568701	925934	999940	1030995	892149			135	159167	218151	371004	396013	242878	391403	293650	326272	284712	351330			135	296477	492643	446114	320013	413996	314799	462059	507459	473754	377813			135	142432	213844	180364	162712	170197	198864	197434	202733	160948
136		783356	870448	1096517	1400328	1378751	1101449	1337698	1309191	1221661	1158118			136	192538	263432	396696	488056	297194	427950	340039	405999	343129	478331			136	680902	1331634	1198548	755014	1042846	750531	1216056	1332293	1287960	1098394			136	287478	512485	390264	369889	405412	478633	522451	512009	361714
137		298471	386378	562667	956636	893607	577003	879917	1002225	1042196	892750			137	161160	219374	372438	400557	240206	393164	294289	325610	288727	353989			137	294320	490363	446155	320815	418688	319825	461806	507918	474622	377526			137	143568	215932	180253	165533	170443	195100	196723	206589	162566
138		779657	864389	1099751	1412793	1379561	1100394	1341202	1308269	1223642	1163478			138	194514	266347	397586	490018	298056	428286	341424	407534	342170	480367			138	682288	1329027	1186115	755521	1052261	759399	1218329	1328905	1294146	1097609			138	284096	504826	385108	363934	402124	471231	511299	510362	359371
139		297421	383958	559883	949639	880876	575117	863586	1005786	1040717	882471			139	160199	221628	371204	404024	242494	396146	292753	325499	289734	354456			139	293914	489088	441422	318295	417674	319945	458049	508514	477524	376640			139	145435	213083	174238	164971	171094	196522	198831	206669	159167
140		785341	872595	1098604	1411278	1392566	1105689	1349238	1323113	1232734	1162728			140	195529	264295	400488	492793	299136	431095	343154	409529	345042	481691			140	675605	1331419	1181358	758273	1044029	756156	1210551	1323111	1290880	1097495			140	283257	507689	391902	371371	405802	472783	515741	512898	364663
141		300350	385434	554523	936687	880203	579209	869944	1003699	1038348	881413			141	160116	218916	366210	395525	241391	395389	289112	325373	284633	354792			141	291199	484911	437271	318047	416609	317549	455348	502339	473973	371514			141	147854	215191	171177	164503	169224	198371	196391	201280	160664
142		787171	867088	1097926	1405536	1388910	1097896	1345529	1312963	1223527	1152758			142	194305	263632	400606	490328	299927	427220	340204	406411	342386	479074			142	673652	1316208	1169070	748926	1035544	749637	1215697	1313904	1280701	1087774			142	283849	498469	386906	364890	402259	465381	514938	508351	360223
143		299409	391289	549513	952588	885465	570488	880964	1002796	1036859	874459			143	159879	219796	367042	395092	242311	389326	288976	322055	287303	355570			143	294047	490916	441919	320306	420051	321982	460879	507863	481520	380476			143	148613	211249	173523	165182	168983	196309	196713	204409	161887
144		784954	868438	1099386	1408833	1400172	1101010	1347864	1309266	1216701	1149915			144	194223	262783	395169	488145	299041	425476	342261	404210	342531	478139			144	681339	1322323	1169005	750366	1039881	752426	1210803	1317930	1288237	1090433			144	285969	500621	380769	363915	404311	467516	511561	511825	366926
145		296127	391184	541887	953125	874472	569883	873188	1004912	1044681	871578			145	159018	215930	361792	391669	241878	389904	288764	325697	284557	347616			145	292871	489839	444060	319594	415834	319406	461879	508067	481625	380859			145	149016	213114	177086	162952	167659	196637	196216	207597	157423
146		790166	878646	1097793	1416603	1401778	1108043	1351049	1316239	1231809	1152921			146	192958	260425	388184	475178	295995	419030	336711	399778	336736	472282			146	678989	1333599	1180777	754126	1041339	751833	1213061	1321824	1297796	1093553			146	287089	500568	385620	363287	410864	465635	514218	513383	367716
147		298289	398302	538092	961209	867810	569034	875686	1001591	1038651	879492			147	160014	215113	352979	382750	237806	385101	287463	322446	283888	352108			147	290797	486433	432981	316104	416315	314396	459402	502951	479548	380121			147	150449	211292	181993	165339	167299	199226	195826	210749	155792
148		781124	876834	1091305	1411353	1403591	1097485	1356083	1317286	1225865	1144016			148	192976	259758	384058	473160	296152	419311	337174	400581	337506	472263			148	671310	1316062	1163491	742503	1029583	746605	1200749	1321723	1294713	1088250			148	289523	499639	387891	365589	406763	460563	513031	511474	370614
149		294607	397917	544754	958338	872015	568580	893384	1003163	1033797	880789			149	158744	216602	350217	380546	237523	386771	287293	326433	283089	342594			149	285917	488294	437631	316602	418986	315978	464351	509519	477295	380838			149	149926	207045	179836	162872	167306	197248	192854	195149	157771
150		786693	888215	1102621	1433624	1420119	1115701	1367271	1339392	1243177	1161068			150	195602	258658	384978	474361	296729	416270	337238	400401	337764	473586			150	665117	1318722	1160210	742166	1033553	740074	1212816	1316728	1293322	1082818			150	292707	499395	386992	364381	409247	459551	517801	509011	367686
151		292539	397651	533944	954328	870542	565611	893797	981943	1025683	877612			151	159008	215451	351684	385979	239613	389506	285734	323902	290133	338476			151	290728	494397	440961	320472	414596	317191	467571	506961	483386	380240			151	151406	208628	178973	160228	167248	198793	194696	196216	158192
152		777079	875362	1088495	1416730	1406275	1104083	1353992	1325992	1232800	1151025			152	193969	258537	383003	468573	296786	417893	340377	400234	336919	472306			152	669913	1320396	1175440	741633	1036902	748034	1206848	1321456	1294706	1096193			152	293094	496631	384341	365672	410308	462247	518943	511762	369803
153		289842	390749	527529	948020	865874	572402	901195	978236	1019125	877158			153	160147	216099	346476	377421	237653	379195	290418	326873	284326	338579			153	292945	496712	432292	320062	414262	317417	469987	508761	485040	380794			153	150304	214242	178852	159594	167050	199773	197534	201923	161188
154		782368	877272	1086972	1425444	1410551	1109394	1362725	1327964	1237100	1158269			154	192913	258312	384276	472615	294733	412321	334986	393976	333086	466650			154	670016	1314767	1168872	753599	1040395	752938	1218539	1321914	1306165	1089999			154	297531	500397	383323	363332	408362	461782	521241	510742	367995
155		288556	383426	531759	955841	876377	567026	917159	987785	1026939	876250			155	159247	213225	339688	373924	234716	376364	283818	322806	282948	335332			155	290490	498159	432544	319820	420755	317288	469919	513643	491751	378677			155	150167	214166	182163	159979	169237	198671	199548	201215	161781
156		783352	880423	1090444	1429598	1416575	1115506	1366646	1331791	1231276	1160592			156	192550	256130	374479	460744	291049	407121	333175	396877	330211	468786			156	670210	1319996	1162462	751635	1033964	745992	1219351	1322644	1302626	1093458			156	297563	495796	383857	361383	408638	459710	516732	509923	362676
157		292333	384826	531887	962074	876490	568458	910448	979714	1036594	871241			157	159829	212925	340768	360694	235696	373504	282462	326767	283683	338701			157	292320	502789	432668	320919	417783	314924	476643	509331	485652	374003			157	149822	214539	179870	158009	170664	196238	201740	205040	163509
158		783257	880627	1090664	1428818	1415517	1114281	1367641	1338007	1243080	1158501			158	193564	252732	369544	455931	289893	403690	330196	392982	326147	465206			158	668728	1311753	1155807	748616	1043534	750527	1220653	1311544	1295733	1085989			158	296916	498330	382664	361416	413187	457119	522134	510831	367492
159		288844	381269	529568	965378	869262	576574	876161	969466	1032946	870329			159	159212	212228	341791	361707	236489	366906	281800	319598	280808	336129			159	290506	504288	435478	318816	419294	315587	475044	508787	486580	374716			159	149410	212673	178137	160086	166194	197276	205280	207232	162133
160		781386	884064	1081679	1429592	1407276	1112869	1360728	1331851	1233771	1150086			160	192278	253209	371845	458080	291712	404958	331322	394013	327622	459936			160	674299	1334642	1172522	751011	1043336	751511	1224555	1323511	1301566	1096107			160	300457	501579	378179	360797	413269	454941	526592	510938	369326
161		289922	373883	529078	969776	878628	574461	893138	979338	1033757	872488			161	158801	213646	348294	366841	235990	369499	281055	318757	283546	338464			161	292827	502332	430723	318239	420499	317401	473772	503629	479821	376424			161	151277	213550	177522	158546	167219	198739	208745	208566	162867
162		781746	882278	1081625	1431493	1409344	1113156	1356121	1337202	1235325	1151953			162	193001	255261	373361	460142	291102	406850	331068	395501	326444	462867			162	669312	1321323	1169465	742516	1041814	746840	1226866	1302520	1285087	1088598			162	301322	501581	374926	357468	406799	450351	519359	511767	367091
163		290592	373639	521655	943941	870249	557514	888389	970399	1023802	872134			163	158738	212279	344342	360297	232269	363565	282317	315961	279997	328165			163	291978	505072	437564	319934	417263	314783	470658	509294	486389	381106			163	150599	208236	175370	158545	165845	196488	205962	206694	162431
164		784086	880551	1085472	1435324	1403955	1114922	1368003	1344121	1240736	1155218			164	191386	255066	372768	458654	292804	404849	333549	392941	329561	462864			164	666030	1312433	1157542	738471	1040129	740484	1226213	1294212	1280541	1081748			164	307928	505233	381754	361894	410624	452885	521669	517720	368609
165		288319	371141	517407	949920	880759	571909	876667	963418	1022256	863324			165	158541	215663	348652	364094	236749	366601	282786	321834	286325	325517			165	295667	500441	435837	319670	421493	316456	471952	506949	483751	379106			165	151539	209059	176303	161748	166280	197604	207539	203489	159459
166		783801	884121	1079424	1435071	1405066	1108904	1364097	1343729	1242347	1156662			166	193053	254992	373201	456893	292943	403263	329814	393198	327348	461143			166	666589	1315046	1158002	740608	1025822	740447	1218036	1299828	1287941	1080973			166	306514	496321	382413	358742	409212	448711	521403	512246	365431
167		288015	371883	510477	960652	878631	567109	861491	960344	1025204	856090			167	159669	215039	346653	363549	236319	365621	286355	322797	285516	327942			167	296614	505076	432421	318259	414978	316557	468852	502274	483424	379642			167	151148	211241	175476	159966	166592	197724	207846	206109	162597
168		781499	880583	1071877	1437217	1399272	1110882	1361752	1336101	1237621	1146156			168	193972	256693	376013	463826	297142	408447	333052	392818	330246	465236			168	664747	1320180	1160427	741319	1025783	736556	1224689	1296375	1282897	1080152			168	307595	502812	384138	361999	407996	450336	523973	514448	363437
169		286767	370101	519091	962790	883159	557927	864389	967693	1022906	860609			169	158488	212911	347299	367643	234657	371376	284850	321274	284453	331978			169	296450	503212	434661	321203	420642	316565	475149	503316	483801	380364			169	148233	209577	174154	159927	164098	195933	208218	206163	159530
170		776415	876458	1071750	1440694	1403448	1113847	1366861	1339637	1241073	1144587			170	192322	254706	376107	462331	296310	404740	332436	391712	329071	465452			170	665821	1323299	1152657	731110	1027152	743240	1213349	1296629	1287420	1081196			170	304818	498413	381083	357212	403452	450696	519618	511615	361941
171		288352	368224	517794	952350	866956	564714	856285	964347	1003756	857854			171	158367	213928	348239	369731	234792	368758	280872	318651	279997	331586			171	295766	508551	436619	320122	419174	312065	476719	502753	486585	378730			171	148523	210724	169519	159448	167711	194621	204311	206536	157378
172		784977	880634	1083486	1442463	1401299	1121169	1377583	1343806	1244545	1154204			172	192514	256585	377024	462017	298641	410219	335087	392673	331642	462691			172	672004	1329752	1162466	736352	1038611	736827	1219256	1300929	1297340	1091160			172	303974	498295	386133	352272	405581	445017	514040	507312	364033
173		289981	372744	522904	950218	878129	569474	858909	965034	1008285	865963			173	157439	213337	345805	377533	232402	372835	280707	320203	279936	335733			173	294322	510693	436547	321223	421460	321019	483789	505440	490353	383311			173	149423	205057	169590	161045	166173	192582	203298	205202	157062
174		782741	882792	1083558	1442116	1402615	1121043	1377093	1351311	1246455	1159929			174	192799	254354	378963	461874	296330	409264	334882	394742	330663	463684			174	666254	1321889	1144379	728968	1036834	733097	1221137	1294419	1289676	1085126			174	299651	499198	386387	354475	401211	440587	516699	507982	363515
175		285832	366929	531226	946119	880166	574916	851077	948128	1010626	870679			175	158909	212663	342673	380122	230809	367148	284754	320868	276311	334654			175	292802	507306	438146	319735	412936	315731	471069	501936	486712	381242			175	151239	209538	172542	163884	167092	191669	205544	205305	159053
176		784927	886444	1085634	1438662	1417524	1127091	1372255	1347992	1254569	1161745			176	193469	253891	378426	456894	297781	402821	333150	392334	329091	461509			176	672977	1338099	1160054	737700	1037254	740046	1224459	1308785	1307455	1094687			176	304547	496251	388372	361501	405314	441598	519468	506318	364788
177		288387	378700	537917	949730	876967	584081	840564	946744	1015523	872146			177	157742	212362	344494	380385	230192	369267	284552	320319	277402	333164			177	292485	509530	439032	319671	417505	322857	476696	498177	484541	382548			177	148644	214504	175994	164225	169376	188354	208999	204849	160421
178		784324	877926	1083040	1434876	1401234	1119314	1376481	1341922	1243757	1161157			178	191575	255129	374908	458164	296635	404508	331775	394041	327096	460772			178	663235	1314323	1138818	728102	1019707	733677	1201375	1275660	1272326	1071546			178	299999	496782	389374	361048	404793	439496	520961	507223	366691
179		283299	374612	531828	936884	884403	579079	808719	946844	1000518	863080			179	159460	216259	351938	388415	230488	376185	290310	323944	281570	332356			179	294415	506797	436267	318995	404700	325307	479318	496795	485323	383879			179	148602	214261	175799	162852	165554	189291	207193	204417	159989
180		782737	887772	1084351	1435848	1409861	1120941	1369975	1343745	1252900	1158411			180	191689	257350	377698	462586	301546	405621	333188	392166	330088	462231			180	668533	1319397	1139226	734020	1030801	743057	1209603	1272434	1279399	1077059			180	302859	498949	390841	357854	404871	446725	525615	506851	375885
181		285256	374380	530782	936753	880046	548499	821635	954471	1010948	864196			181	159085	215841	350432	389475	232918	375126	289154	323810	285844	337689			181	293973	506003	438579	319019	395801	323750	479915	498261	489078	378149			181	148617	213697	173466	158607	163958	189524	207553	201768	159414
182		783903	883471	1074278	1443255	1410776	1125968	1366293	1341507	1252752	1156802			182	191787	256455	382547	468378	305043	408838	337462	391851	332271	464816			182	663929	1315539	1138302	723165	1028886	743071	1197310	1278247	1269689	1069111			182	305051	497287	385584	358542	399243	443143	526929	500035	370766
183		286064	373645	531067	930954	870479	549759	834667	960679	1008361	869219			183	158284	215457	348722	393973	233413	373029	288303	324636	285946	343141			183	293672	507791	431540	311376	394586	322768	469031	496005	482656	372934			183	148059	213881	177967	160310	166249	190666	207321	204673	159287
184		779635	876734	1070656	1435570	1408114	1115804	1363811	1330304	1247068	1159687			184	193710	257013	383199	470464	305090	410441	339385	395340	331361	465484			184	669744	1322946	1149594	731016	1039683	742086	1197698	1281690	1260623	1073952			184	306871	495041	381491	354062	400517	442384	527394	497886	373259
185		282649	364809	530979	929412	866698	558712	803724	948518	996949	854251			185	158676	215611	351364	394653	231096	372859	290774	328014	291328	343000			185	298917	502879	435106	312128	401541	325891	466630	501041	480471	369659			185	148039	209062	174622	161740	165506	189029	206383	207214	158554
186		782894	874819	1077465	1446937	1416170	1116546	1363038	1334799	1257586	1158159			186	190854	256524	381660	469711	301631	401812	335714	387244	331753	459420			186	675070	1319838	1131194	727040	1042728	750049	1197232	1283871	1259239	1071651			186	302413	494875	380141	354922	395304	442774	525368	499651	373579
187		282259	360802	534402	921555	851559	557608	820980	934641	1003071	859164			187	158193	214663	349598	388228	230491	373184	287407	324330	283759	342551			187	301288	509570	443945	315510	404957	325061	473637	507054	484339	371975			187	146890	213038	176666	161544	166327	192092	205700	205712	162421
188		778844	866670	1069682	1444070	1415593	1116538	1364091	1336329	1254588	1166312			188	193811	259962	382915	469131	305163	408852	334953	392984	335069	467996			188	676707	1313634	1143129	722626	1034651	745602	1185902	1291183	1256442	1070056			188	304263	501413	378339	352985	398235	442298	517606	495541	371356
189		280230	369638	539207	928313	857891	559738	828825	945816	998906	863934			189	158568	215514	347913	389674	230506	374146	291256	325891	282264	342753			189	302922	509054	439332	314740	410580	329066	476169	504247	478432	378375			189	148244	213524	174494	162525	164446	191069	203056	209094	163607
190		778331	872456	1079047	1451819	1416990	1122514	1361848	1339083	1248463	1163684			190	190173	256176	379030	465844	302802	400325	334077	386319	329938	461596			190	675470	1315344	1144669	731088	1040787	752146	1187021	1287073	1248236	1080840			190	306221	508689	384721	354977	401816	441256	518033	492211	375240
191		268738	369948	535554	925049	867196	556436	836014	941850	996115	854364			191	159176	217378	348439	389078	234583	377811	293053	327962	284819	343432			191	301127	508240	444099	311899	409484	325992	475409	499689	479095	377607			191	146886	212221	171234	158697	165234	190921	203950	206786	161162
192		779068	872903	1074696	1453562	1410467	1117748	1365132	1337804	1252286	1165452			192	190753	256975	382399	468019	302712	401677	337099	385293	332448	462266			192	675391	1311081	1148634	722702	1032074	740992	1180431	1282164	1242156	1070189			192	306799	507528	381350	355682	401539	442207	513329	492767	373321
193		269862	370179	534719	924961	870565	555644	845636	936581	988857	849869			193	158724	215589	346888	379698	232893	370807	290926	325851	283204	342898			193	303818	509254	447489	316396	413469	327529	476336	505248	475388	379434			193	147727	210387	170059	160286	165690	189935	204747	206016	163292
194		775510	869614	1072593	1445447	1409354	1117506	1359940	1339079	1240696	1164337			194	192999	255540	376146	465675	302336	403409	340369	387017	333114	466536			194	681698	1309904	1150064	723287	1031608	747720	1188880	1280139	1249234	1069534			194	306664	506846	376652	352791	403653	447204	511639	486608	372689
195		275264	376481	544140	911698	881876	558789	883677	944586	996819	859536			195	158056	217427	348157	382446	232959	372394	292981	322121	285570	344768			195	301247	511496	444943	311881	407687	320413	466363	501266	468938	376089			195	145946	208852	168128	157569	167988	180753	209351	205863	161758
196		779178	873372	1071306	1451831	1405812	1117327	1360799	1343496	1252736	1167694			196	191306	255824	380987	465457	303448	399664	337857	380508	331279	461295			196	680969	1317296	1150141	726836	1034499	749259	1180284	1281986	1248386	1079432			196	303175	499073	378176	347823	403935	449940	512535	482741	375068
197		276809	377244	528561	884559	874988	546694	868043	927013	972458	848628			197	159328	217887	349668	384071	231441	372466	294328	318060	285314	335941			197	299221	508612	442252	312291	407398	322816	471006	499115	472427	373699			197	145107	207759	168463	158802	167094	184414	205378	203893	163090
198		782949	877720	1075988	1456694	1414061	1114323	1372996	1341790	1250988	1172987			198	191084	258791	384902	471239	307717	404022	340608	385321	334630	464552			198	676123	1306216	1151151	718936	1022165	746382	1182482	1285523	1246417	1074583			198	299152	499020	377699	351467	403318	456704	512304	491070	377286
199		279476	379862	532686	883319	890843	561393	884968	935904	986471	861476			199	159090	214949	350654	381694	233551	369789	293971	323918	287166	323096			199	294882	503057	442345	310310	408992	324284	467421	500413	462963	372495			199	145651	206201	172583	159753	164319	181202	207114	205407	162165
200		787466	867744	1078456	1455148	1410512	1118269	1362151	1345504	1246927	1175093			200	190589	255023	378866	465339	302457	398436	337592	379701	328881	463233			200	675266	1292419	1137238	710328	1002389	728866	1162441	1272939	1226729	1064363			200	302564	496617	375434	354956	411191	459298	512074	485896	376274
201		275161	377573	518969	883569	885961	561226	889294	932401	981601	854007			201	158438	216805	352516	384855	234055	375821	295536	331858	289323	323376			201	299519	512700	446671	313386	413136	327646	476457	503812	469394	376169			201	145676	205731	172141	157534	164714	180023	208750	205931	162212
202		784148	867912	1076058	1457980	1406463	1109233	1363319	1345870	1247992	1172004			202	190837	259254	380753	470366	305738	404242	338914	382697	332692	465499			202	678268	1288780	1133896	718612	1012556	742706	1176474	1274092	1228456	1064655			202	303274	502543	376433	352721	410884	457733	507690	486134	374521
203		275331	372038	515514	884218	877929	547667	884172	921716	973724	845056			203	158879	215821	348915	382751	233805	365541	292554	326860	287214	317148			203	301247	512109	448281	318915	416444	328214	474156	505669	473394	376418			203	143076	205751	172078	158852	165676	178006	210817	198034	161244
204		780593	869875	1079166	1462152	1413031	1117841	1371400	1349192	1256804	1176311			204	190699	255506	375458	463311	300907	394397	337052	380084	329461	461176			204	674384	1290214	1129393	716449	1015649	747173	1170001	1283389	1232627	1066422			204	300984	497921	375953	354119	409939	457182	511237	484508	370873
205		276508	377842	519316	893111	884365	550010	879116	930656	976934	845622			205	158512	214336	346297	386291	235239	352107	292860	325491	285874	314463			205	301376	508342	447200	316656	416976	326291	473703	502043	477051	373148			205	143051	207479	173010	157879	166416	176044	207871	201019	158704
206		792284	880730	1076058	1460984	1413641	1109229	1371617	1353501	1253189	1173149			206	191013	257257	378299	463066	302986	396547	339028	377275	329119	464006			206	673281	1300904	1142782	716853	1018329	744749	1172572	1284414	1236711	1077417			206	299209	493391	373934	354103	412170	460207	514791	485819	369206
207		279545	370864	525203	889703	883349	551135	883447	920766	979280	844484			207	159861	215434	351215	393036	235674	350005	293628	328654	287269	319777			207	302865	507334	447280	315526	412614	326516	470487	504004	474207	373626			207	145626	210384	174194	154585	167962	171304	206622	191776	160959
208		794713	875468	1073603	1464476	1413277	1113166	1369488	1349034	1258055	1167676			208	191550	258599	377185	467624	304640	399309	341587	382598	330486	464569			208	682124	1298228	1153732	724434	1029776	753568	1182165	1285993	1241136	1084180			208	300772	498389	373328	355367	413564	464041	517807	487561	367376
209		269468	365745	525953	880716	875157	548591	886213	929273	973126	843121			209	159327	216366	354587	399330	235463	355492	295036	326547	286896	320948			209	305622	509622	443513	315193	416072	325449	469817	503464	470943	370234			209	146575	210717	173097	153726	167197	172191	208329	191008	160256
210		792504	880467	1079443	1455154	1416641	1118229	1366224	1355128	1258188	1171620			210	192857	258767	385712	473009	305816	404866	342258	383650	333681	468286			210	682731	1288961	1135681	719851	1020582	746176	1166818	1275286	1231062	1073821			210	301624	497061	375699	356091	413466	464139	518950	487809	366783
211		265626	365646	509562	868547	872259	544762	877632	931531	959017	836866			211	159451	215039	360089	402605	236753	358894	296238	328577	280927	315684			211	309003	512341	451479	321592	424106	329501	476706	506827	475979	376345			211	144788	210522	172007	154499	165700	174197	206392	192295	162201
212		787844	878884	1071573	1455754	1415387	1110963	1369412	1349263	1253276	1171571			212	193212	259766	391080	482204	309604	409612	346603	386606	336123	469723			212	691052	1299073	1138006	726724	1031674	753502	1182119	1285360	1244386	1075956			212	302176	495130	371555	359118	412402	462006	523198	490441	364187
213		270626	364990	522513	889164	891059	553983	882344	948482	977372	851721			213	157755	216861	353229	400676	237460	356361	298214	328272	284446	320481			213	305504	500619	441374	315644	420393	324978	468426	498609	469019	375958			213	147088	204367	171446	153499	165991	172861	207379	196577	160095
214		787549	870602	1074911	1451021	1413587	1109887	1372373	1355473	1251952	1167213			214	192961	258350	390058	477037	307541	405688	343425	381987	336848	468412			214	694004	1299646	1150559	726266	1034091	748524	1168889	1280671	1252794	1080876			214	295396	484927	368334	349158	408669	458056	522365	492386	359689
215		267823	356224	511672	878698	874633	544871	856981	924956	977484	840056			215	158958	214613	352303	392579	236569	358616	294408	328342	284142	320462			215	310507	507679	443408	317144	416857	322496	466911	501131	468385	370746			215	148431	204865	170261	154333	163263	170028	210268	192680	158994
216		791307	869052	1074022	1452876	1409675	1111230	1366154	1349479	1245694	1169358			216	194432	258737	392158	482327	310987	407366	346836	381895	337722	468531			216	692479	1291178	1136726	724231	1027793	746199	1172502	1259561	1237219	1075201			216	299322	486251	368416	348853	407393	459967	526198	493226	360763
217		264245	351204	517479	867666	874954	538896	840792	926268	977551	827704			217	159818	217249	357001	395128	237669	363480	297323	336511	289957	325227			217	310866	514514	449271	320039	427203	326784	473970	505151	478420	374749			217	148576	207703	172572	154041	163874	163866	211806	194798	157529
218		790153	856008	1084037	1461839	1416309	1118022	1373746	1347946	1252703	1171220			218	192643	258544	394275	484314	309051	406365	343185	385344	338039	470283			218	692182	1299233	1139077	727501	1028424	742276	1176132	1273226	1244609	1077099			218	299663	490458	372119	351248	408631	464247	526539	491664	360586
219		264830	352559	518944	878742	876498	528824	866321	928663	974247	835081			219	159976	217369	357584	402096	238649	357131	295474	334669	287804	318813			219	303945	510807	444296	315723	422533	326451	464903	502655	473275	369108			219	148066	209518	174258	156398	162903	161856	214129	193659	156821
220		793404	864406	1082188	1460733	1430822	1119326	1379149	1350789	1263223	1171551			220	190331	258224	396953	487141	310584	404371	343787	381433	337673	467783			220	694160	1295142	1122414	720701	1022773	737378	1173759	1264981	1244454	1066296			220	297079	491850	370019	345904	400306	465522	529802	492193	356884
221		261924	350315	517616	865765	854186	512103	855539	912151	957638	823605			221	160244	218068	352056	401501	236316	363167	293851	332533	283582	318218			221	301763	507844	447879	312610	425401	321342	464264	503814	468806	372147			221	147112	209487	175869	154450	160987	160409	213719	196747	157848
222		792239	858335	1081370	1450601	1421946	1109595	1372696	1344639	1253093	1168329			222	192913	262006	394608	486979	312133	407877	346772	384471	339749	469942			222	693826	1299185	1126191	720390	1030786	751969	1175375	1270623	1245348	1077902			222	298372	501288	372969	349049	402179	469866	533556	493948	360313
223		262431	351231	518436	851810	849458	517350	850859	925779	963078	824899			223	159552	216121	354556	394298	234114	362115	292651	331856	284266	320173			223	301446	506996	444724	312937	426081	319453	466305	507314	469922	376419			223	148180	210986	172660	152730	161851	158046	215570	198333	161584
224		798248	862809	1081807	1453527	1437374	1122243	1378577	1350451	1256083	1175115			224	192501	262395	394719	484217	311535	405052	344943	386552	337851	468174			224	688840	1298454	1130417	721104	1041583	744270	1182894	1271142	1239211	1075352			224	295886	499781	373778	340910	398581	466995	532831	492994	357711
225		266776	363388	525399	859167	851607	531475	877732	930809	984941	834574			225	158723	219887	356499	396353	234824	367034	291391	335290	285083	323268			225	302364	499828	438468	314639	434151	322255	470890	499054	468193	372633			225	147414	215485	174989	153184	160992	161367	216908	195442	161025
226		791539	856874	1080476	1450007	1433010	1123241	1375970	1347594	1255592	1175404			226	193444	261288	393961	484843	310339	407147	345235	383979	336603	465970			226	684472	1292916	1123615	714537	1032279	744786	1184011	1264118	1226424	1069121			226	294829	506729	377861	342612	401815	471225	529932	490419	364846
227		263538	362906	527754	852494	839195	531441	873711	927394	966101	823157			227	158414	214322	351998	391068	229309	360022	290797	330092	278106	314494			227	302237	502778	439777	314481	430456	319897	471406	505274	466916	373631			227	145552	222204	174385	156573	163421	160967	213718	195779	162488
228		789576	852301	1075288	1452927	1430779	1119456	1385211	1349879	1251801	1168945			228	192946	259483	391626	480867	310918	404086	343551	384587	334896	464311			228	679704	1292319	1121705	718466	1042901	749112	1179889	1265774	1224397	1065346			228	298094	508953	377201	347900	401874	468844	529338	496559	369012
229		268650	362986	533396	862681	859404	535385	853873	942694	985583	829565			229	158758	214649	354588	394019	230804	357837	292631	329029	282881	315276			229	302573	502003	440764	317413	426709	317318	470885	500427	467145	370226			229	144652	226413	172946	154477	163927	158522	210486	199144	164438
230		798511	845813	1087239	1459092	1429396	1126508	1379105	1351598	1259471	1180470			230	193043	259306	396288	483491	311788	403934	344554	387394	335917	466779			230	683493	1288221	1126962	720508	1033695	737188	1185688	1267542	1220073	1066286			230	293801	503513	375189	345352	401331	469733	527060	487843	366399
231		254684	359292	514057	854867	853244	539651	857035	930670	973846	816961			231	158426	214902	344869	386436	232174	354398	288434	325997	275094	313663			231	305718	502055	439027	317993	431509	322234	475699	498095	465066	370781			231	145737	230324	175895	155658	165335	156366	206011	192545	164659
232		794484	841987	1082781	1459316	1429729	1121103	1381966	1350367	1259154	1181999			232	192349	256445	387884	475883	306125	399501	339558	384216	335734	461286			232	682024	1276391	1115222	715503	1029262	742395	1170749	1242110	1204432	1049232			232	295656	503177	373824	344065	400021	465206	523821	492698	364217
233		257713	360883	513975	854956	858482	540695	840530	935633	979886	816009			233	158872	215842	350560	389164	235019	358649	292577	325789	271611	312699			233	304276	507022	439131	318950	425177	321744	471961	495062	468910	368182			233	145584	229326	177151	154658	164358	165164	199394	193007	165345
234		791497	845566	1086139	1466741	1434427	1130856	1386532	1351156	1264503	1177265			234	193181	256621	383386	474069	307457	395092	342009	379948	336201	457162			234	684394	1276038	1112103	722308	1018170	736269	1174062	1243711	1204488	1053581			234	293409	510626	374145	345720	403017	459828	522808	491736	365649
235		257024	361401	521232	856876	848189	550541	851644	942661	968837	812183			235	160830	215697	353457	398888	235424	358041	292378	332941	274162	321364			235	303964	508969	443759	319363	428090	321837	473521	498490	469231	368527			235	147777	230339	182541	156383	165202	168539	194234	196113	164030
236		792564	845814	1081993	1470074	1433559	1130915	1387690	1359399	1267931	1176812			236	193089	256587	381679	470704	303403	394742	337911	378491	334087	455484			236	683780	1281470	1109414	720654	1025331	740594	1173693	1236112	1207888	1048668			236	291385	508486	374958	346277	402806	461144	519484	494664	370316
237		259533	358601	518166	852416	838753	546202	842101	942633	959189	798014			237	158788	215172	350117	395237	233217	351629	291103	329537	271514	318160			237	306526	512965	441304	317304	424823	326912	470008	497295	467638	368797			237	146063	226571	183606	156826	163663	170383	192878	194291	165402
238		788057	842501	1078523	1470664	1434129	1122402	1391293	1358589	1258791	1169384			238	193082	255916	386069	471894	307254	396867	341625	383669	339209	460402			238	681547	1283212	1114835	715579	1012521	745134	1172073	1236816	1203935	1045272			238	291655	507007	370427	349303	402519	455553	520141	491854	364649
239		248189	357780	504072	837553	843320	546250	811382	945487	944311	802597			239	159559	216156	351392	393725	236937	350062	290370	324821	273526	314453			239	311354	509572	443519	321374	424389	322624	466547	498771	465730	367406			239	145611	228918	183018	158587	166039	174606	191852	192621	164515
240		782699	843508	1084594	1485806	1438371	1127184	1388144	1354624	1253034	1174577			240	193789	256614	386312	474913	308279	401090	342406	383948	340288	458837			240	684601	1295063	1121766	721732	1009343	743599	1160136	1252922	1204379	1042238			240	291386	510212	373524	355001	404934	452012	515977	486923	367546
241		243021	355398	497736	840473	850315	536730	819681	933759	943537	802179			241	160376	217107	352231	393173	238390	355404	291767	330622	274639	315566			241	310733	502481	442222	320936	425660	325578	469558	495490	465130	367755			241	145084	226389	180694	154190	164119	173652	191536	188079	162301
242		787359	835314	1085787	1470386	1442258	1119032	1395177	1360971	1253802	1168448			242	194039	256811	388707	478177	308416	397905	343474	380261	337987	457416			242	689237	1287916	1109111	721584	1004343	741118	1164558	1251282	1202634	1040406			242	288071	506357	371019	352424	404381	448550	515686	486905	367049
243		245044	357641	501207	846545	864347	534834	829931	925377	952204	815663			243	159328	214416	351936	389070	236709	360069	291185	331564	275294	313046			243	310851	507018	439424	320159	431962	325682	476684	494890	466818	370606			243	146546	228500	182371	156230	165559	175585	195199	188214	166412
244		787115	834689	1082249	1469904	1432505	1113591	1402118	1360799	1251379	1174241			244	191167	257710	390665	482236	309166	395824	341208	382145	341579	456776			244	680732	1288095	1100993	715783	1010239	735764	1169171	1246963	1204085	1038958			244	290796	507884	374603	348922	406503	447854	522596	494378	372288
245		250121	358123	498292	841822	847790	529286	818846	909519	950662	812297			245	159826	216030	347192	387745	236408	359992	292550	330026	274812	315424			245	303554	508571	436946	316632	423775	324607	473867	493408	465039	367426			245	148030	224636	178989	155089	164321	175446	196434	186231	163596
246		785552	835746	1083265	1460062	1439752	1129084	1397702	1358741	1262754	1175488			246	191821	256508	390203	481729	310296	396776	339971	380156	340224	454379			246	680370	1280182	1085487	716362	1017384	738958	1164477	1245171	1203372	1037115			246	290665	505389	375051	349994	406244	442079	525609	496432	379741
247		253364	358638	506181	847334	843234	535402	824972	915023	942287	811893			247	158238	217820	345231	391193	234881	362193	288281	331386	274819	315884			247	296163	501878	436049	318344	428168	323941	472229	492850	462549	363854			247	146546	216746	170421	156065	164084	178173	197003	189194	159472
248		781573	841270	1085851	1461522	1439827	1121813	1400375	1360359	1262768	1177519			248	191637	256339	392374	480431	308633	395922	342478	380839	343046	451830			248	674171	1274939	1087181	715459	1014210	731523	1158205	1232252	1196114	1033146			248	294017	506271	378010	350829	407895	443736	526281	496976	379418
249		246429	352751	502008	835120	824849	532036	817828	897070	929719	796309			249	159515	216781	346021	389976	234191	361543	287176	335394	273203	316017			249	296816	506377	439212	320215	427608	326120	481575	497892	468040	369667			249	144301	208553	170735	156532	162371	178069	197546	186279	160726
250		779799	834059	1081662	1453949	1433435	1122862	1388613	1357098	1261080	1170459			250	192792	255332	390652	480430	307851	396602	342116	379781	340549	451732			250	669434	1278188	1086167	713334	1022060	743513	1172181	1238144	1199208	1033861			250	292664	507659	374589	344856	401351	440496	525547	493775	373705
251		247125	351307	494992	841869	829299	524075	814999	884369	926794	798215			251	158723	214604	344896	386844	232368	359583	286306	330949	269733	313540			251	300294	510611	439867	322042	426771	321176	478944	498921	467027	369629			251	142453	202469	172727	154393	160869	177241	198438	186639	157564
252		779186	835897	1081046	1477384	1458395	1132996	1398868	1367792	1265019	1171927			252	191611	255386	397165	484167	311503	395616	343439	379656	339449	452604			252	673120	1287271	1094550	716763	1010670	732118	1172828	1241206	1201068	1035589			252	293259	505443	373799	343573	399914	439249	524049	491948	374957
253		244452	348375	490278	852265	835320	530503	821636	866825	935157	783994			253	159042	215642	346302	394361	234367	365057	291831	328376	272599	317188			253	299986	506753	442129	319029	426240	318918	480151	498426	469023	368266			253	143928	208116	174629	152311	162018	180107	205703	187311	155462
254		767198	836137	1081430	1475123	1450504	1132682	1394382	1366887	1262027	1171613			254	192086	255818	392200	480734	308534	392873	342463	382468	340408	447943			254	675917	1301074	1103108	721465	1023564	732604	1186743	1248646	1212379	1041879			254	293549	501793	371612	340867	398576	435394	525813	492156	376119
255		243712	346233	485767	857820	845133	533346	814942	860395	946787	791482			255	159107	215583	346009	395244	232169	364421	287455	331004	272517	315743			255	296486	509534	442228	321258	428401	322908	485124	501039	472587	371951			255	143864	211315	174929	152273	161872	178501	203662	177770	155200
256		773890	836037	1085968	1472667	1452083	1139189	1392426	1362071	1262818	1176262			256	193009	257116	397466	485767	309728	394714	342251	380588	340402	448534			256	674405	1293507	1096142	717399	1021475	737679	1182892	1245796	1205069	1045288			256	292299	507254	370655	334684	398128	433389	523879	491107	374768
257		245321	336141	479433	867917	835824	526308	817431	855404	949403	790743			257	159556	215254	345997	387120	232979	363141	286360	332022	270194	312330			257	299639	514730	442557	322684	427607	322066	480816	507364	474517	374629			257	143098	213943	176661	152144	164738	179750	203624	186374	159263
258		769061	829919	1081802	1466016	1453636	1129703	1385109	1364182	1257488	1169607			258	191403	258387	396505	487866	311148	398225	343962	382836	341745	451530			258	681275	1317500	1111954	728191	1026573	738121	1201141	1261110	1225167	1051541			258	291336	502831	369641	338548	401696	433419	531535	497188	375483
259		241511	334581	473161	856650	847062	532254	817194	847923	938814	800818			259	160718	215898	348044	396908	233869	373422	282683	341179	272395	318042			259	299436	519069	442687	321326	430349	322043	484667	508557	474467	377834			259	141332	210714	168466	152594	162839	179797	200661	183751	157281
260		764986	832069	1085606	1475933	1458340	1141678	1391976	1368129	1268299	1172537			260	191894	257624	396209	486426	310849	399079	344892	383848	342805	447454			260	673617	1291291	1091269	718430	1006540	726196	1171131	1249052	1207177	1035902			260	289348	503867	366819	337172	403245	432028	534025	497411	377514
261		239663	334297	475882	860138	849295	533119	813525	831696	941503	799278			261	159553	215663	348991	390559	234203	371859	276033	339031	275393	318676			261	296446	516086	439501	321612	430867	322886	484476	506575	470648	374522			261	143084	214834	161876	152496	165476	180753	202400	185133	156553
262		758388	825374	1073044	1470333	1463725	1133649	1384625	1362319	1252139	1167873			262	193162	259987	403252	490443	314666	401848	347198	386930	345543	451573			262	674587	1292821	1089886	716021	1007618	731335	1175285	1247526	1200437	1032113			262	289346	506061	368805	336159	399596	437031	536321	503112	378888
263		238291	336120	483788	861219	855083	535088	837918	822908	932872	807995			263	159669	216739	351931	391926	236186	369536	276511	341432	275082	321647			263	297884	516201	440422	321076	426124	324810	480381	507702	470819	375868			263	141714	212278	164064	151990	164596	182113	199033	168158	157691
264		763932	824093	1075706	1470232	1459605	1138709	1389934	1364252	1262290	1171435			264	191865	258014	403858	494335	312080	401512	347055	384994	342844	449711			264	680542	1301816	1106081	720531	1003144	729351	1175224	1251112	1199518	1041229			264	292089	503733	367795	333901	397223	435708	531901	501711	374204
265		232966	332995	478022	845934	847665	518856	842712	805092	931346	802838			265	158473	215106	347428	387864	233538	366943	271658	335257	268749	312715			265	296701	515038	440464	320743	426421	320508	482506	503083	470806	371909			265	141903	214766	169259	150183	164149	176349	198961	173609	156638
266		766444	826574	1081865	1469061	1465959	1140569	1382248	1358151	1262887	1167909			266	191815	256825	402514	491918	313250	398978	347267	385244	342430	451842			266	671503	1306427	1101516	715254	1003167	733354	1170978	1248121	1202449	1037183			266	292955	506293	372541	334876	402939	444883	533192	505254	381091
267		231620	329791	477814	851049	853729	520953	837409	819003	924702	803363			267	159990	217504	351689	393175	234763	370067	271441	337956	267716	315462			267	300894	521172	445282	322418	426001	321315	482431	504736	470701	378866			267	143182	214549	170140	151278	162738	164051	198136	177864	160231
268		771188	829119	1075983	1470438	1460011	1138318	1387499	1362071	1262609	1170655			268	193035	258110	399647	488668	311761	395320	346741	386253	340730	452219			268	674162	1302054	1093162	723737	1008860	728269	1168208	1244279	1199280	1033223			268	291200	502662	370491	330323	395726	439744	528387	498352	376663
269		232600	327759	474609	849153	844406	514754	808709	808290	912850	797284			269	160876	216176	356507	397766	237770	368086	273241	338945	271091	321180			269	297509	520948	446410	324264	429147	321485	483739	507209	473177	375052			269	143827	206661	169519	150827	161057	158158	194271	181710	157459
270		762687	821906	1066212	1458738	1467003	1124093	1385218	1355439	1258666	1168468			270	193234	255462	403333	493061	314887	398607	349171	388379	342829	449816			270	672622	1305319	1105804	724824	1011793	730158	1174493	1252195	1203961	1042622			270	291310	493073	366310	336521	396855	444621	528446	498575	380603
271		233180	330988	478805	860914	859654	518838	818990	806685	917505	808403			271	160452	218671	356212	396179	238686	366039	272466	340720	268831	321396			271	303438	521239	450960	325563	435024	329464	491652	508217	476761	378372			271	146411	207702	170841	152608	162775	156273	191919	179279	155639
272		764306	834471	1070797	1465270	1477666	1136510	1379384	1358026	1267615	1169270			272	191765	259094	403393	494914	315258	399581	348251	386943	340562	451347			272	670706	1297361	1098071	716368	1001449	726553	1165469	1234621	1189481	1039731			272	292382	496298	371954	335030	394949	447916	529709	494404	380652
273		228701	331319	464796	864829	853036	517982	825256	809757	903672	780729			273	159610	216744	356158	400667	236447	367106	272451	338876	267207	319209			273	300842	520492	450788	324144	428672	325481	492541	509274	472489	377741			273	147745	212849	173208	153957	163177	154891	190576	182784	157649
274		753685	830329	1057802	1456737	1456182	1127070	1377316	1353729	1256273	1161632			274	192706	259529	408868	502496	317413	402971	350362	390043	343182	454587			274	672544	1303769	1115521	733855	1019388	744574	1185959	1248969	1209715	1048503			274	296097	496508	368470	338149	397381	450193	534372	497563	383227
275		232421	333687	470522	859369	834936	516242	834043	808817	885667	782517			275	160684	219299	354936	397014	235389	371163	272797	338981	266612	313334			275	296188	521407	442677	322160	428499	326435	488838	504146	467151	372029			275	147636	213861	171778	154240	163176	154203	191145	184639	157456
276		750047	837043	1067093	1472370	1458493	1131854	1383221	1358287	1255807	1163989			276	192238	260446	404139	497101	316947	397236	347834	388879	343055	449198			276	666184	1304593	1110348	728692	1012536	740680	1178481	1238353	1204986	1046495			276	299978	497315	368767	338442	400019	450684	533447	497402	380199
277		229840	329328	481187	875068	834028	515981	813333	824158	881765	799900			277	159526	219081	355165	396910	232521	377861	271144	345337	270644	317659			277	298731	520977	445311	324679	430477	328073	486793	503397	472475	375411			277	148614	203402	168571	151617	161338	152091	186083	184332	155179
278		756294	837194	1069806	1461718	1458694	1124048	1382306	1351514	1252653	1178537			278	192311	263320	407098	497797	314392	399008	349152	389143	341868	449073			278	663573	1302079	1108132	728102	1013432	744709	1186129	1237638	1202193	1039432			278	298949	494633	369273	339471	391992	447351	531049	486036	377406
279		229818	326703	486067	869426	828179	504824	818280	819688	867296	786109			279	160016	218597	357586	393926	232164	377130	269230	346466	268684	316158			279	300307	524655	449454	325226	431194	325481	488907	505421	472524	375923			279	146961	203294	168139	150652	163543	152948	188795	186553	158863
280		759716	845565	1078172	1458747	1467656	1128504	1386669	1356899	1251876	1181188			280	191982	258342	407169	493648	311839	401500	346911	388496	339340	447844			280	669287	1300986	1117949	724154	1011791	739459	1179059	1233392	1205704	1048254			280	303087	493537	371974	343510	398331	447454	530371	491541	377214
281		231992	329291	474464	875040	830639	497756	817968	823789	863349	792375			281	160957	219629	359774	393971	233719	376436	269412	347491	270787	315614			281	303152	525714	455198	329396	434455	330129	494582	503676	478603	384738			281	147026	204077	170216	151654	163216	161842	188948	189247	158290
282		751612	845269	1071948	1465881	1467986	1118817	1384006	1352471	1250427	1180014			282	192670	262108	409596	500664	314008	403267	347187	389349	339918	451832			282	665512	1285615	1115140	724666	997053	740844	1177369	1228382	1197856	1045766			282	302177	491696	365717	337558	396511	437728	528523	487537	375487
283		229391	331731	459927	881863	833941	490482	795583	831101	855712	785397			283	159164	219260	356441	388087	232310	372784	267702	354119	272014	313364			283	298741	527412	458186	326263	428542	327007	486841	507196	475631	380705			283	146037	207727	169812	151572	163550	166222	188074	194367	159323
284		746825	839746	1064505	1474753	1473297	1115001	1393256	1354821	1254159	1174670			284	191140	258542	403117	498542	310414	396897	346074	387603	337800	446199			284	665861	1294020	1118047	722279	1001055	739367	1181643	1235449	1207910	1053409			284	305594	501638	371590	339966	402729	442686	531956	490122	378043
285		232096	324559	446769	885260	835125	495601	792601	844708	853417	784636			285	160342	216676	350639	386175	231496	366116	265976	349849	272779	316199			285	295862	522545	455487	323992	425808	330392	487516	503967	471151	386170			285	144284	205001	168396	151164	163735	165181	191883	197232	161409
286		751963	837798	1076717	1468835	1459265	1117261	1391617	1350405	1251186	1180362			286	191956	262768	403359	499186	313425	399682	346256	389549	338136	448302			286	663881	1294186	1120414	721044	1003124	743011	1167239	1234522	1204138	1048891			286	304382	498551	365005	335280	402086	435261	526948	487247	380804
287		228548	324954	438768	873620	839116	492246	775717	845608	841643	785836			287	159473	218343	351576	380361	233105	368442	266190	350774	270155	318063			287	304176	523972	455511	322542	408908	334580	490419	513895	480170	386676			287	144051	208556	167137	151044	166062	168116	192308	188261	160182
288		750179	835467	1075914	1470529	1467419	1112481	1398159	1352956	1249035	1174787			288	191857	260074	404842	500918	314405	397328	346745	383730	339966	447326			288	662660	1309118	1114186	723201	1007036	742752	1178328	1245688	1207974	1047913			288	302795	499034	363359	334609	401764	430391	522949	485137	376733
289		232084	319647	443101	879269	844234	493811	784070	861511	842110	785077			289	160624	219381	353217	388278	232420	375102	266522	354538	274209	321461			289	300622	524409	454217	325904	411773	331582	494483	516231	478445	383355			289	145069	203781	165021	152365	164039	166633	192608	168341	159097
290		748545	837964	1080182	1466052	1465268	1109705	1389903	1338531	1253333	1171031			290	192839	261507	403853	500256	314482	397838	346837	386254	341216	447939			290	670191	1316906	1119002	730764	1013638	749016	1190586	1243468	1204641	1057595			290	303251	497926	361179	334795	400033	430771	528531	486181	376763
291		231144	327992	453907	889917	846066	496701	780874	853856	836480	781573			291	161285	215752	351052	382206	233719	375516	266160	349996	273934	320045			291	298691	526672	455615	324994	414068	330316	488943	512388	479172	381807			291	142653	194179	164674	151064	163899	169634	192659	163229	156821
292		747941	837937	1076912	1461880	1457802	1103617	1382198	1337086	1241970	1158106			292	192736	260212	406913	499392	312449	401951	349189	390701	341257	448729			292	670071	1309296	1112776	732136	1009575	746734	1177787	1238132	1192095	1049869			292	304152	496921	359823	337282	400636	428724	530552	493527	375562
293		232003	327211	457462	892402	843324	501911	752071	867917	847948	784796			293	159731	216725	349899	382074	235589	373222	266306	350386	272123	322101			293	298277	526292	458214	327714	415000	332953	491409	514616	476536	379626			293	143773	192613	167084	150838	163609	171706	196081	161783	159099
294		751700	842799	1088519	1460295	1471393	1106555	1393366	1343076	1251333	1175369			294	192049	261263	404261	497297	312428	399146	346728	394006	338427	450993			294	666261	1294033	1109626	732868	1007556	749234	1177323	1231479	1194394	1049912			294	306831	499634	359746	335629	402962	429787	534338	494786	377711
295		231767	327728	465126	874504	841745	505974	751650	855441	841320	774327			295	161671	219511	362390	389638	236519	382529	270521	354366	277549	325501			295	295228	528769	457688	327326	418939	337034	498753	512452	477449	377915			295	142069	195481	163034	149521	163888	174670	196506	159317	158347
296		750134	842391	1091161	1462143	1471698	1106526	1379597	1334782	1254818	1173640			296	192812	260161	411293	504306	316774	402310	347961	390359	339747	451122			296	667362	1300151	1116270	730791	1009201	747681	1188534	1241420	1199574	1045815			296	308404	497658	364413	334095	404085	428380	538738	496101	376696
297		231416	329476	464749	876696	844079	500872	767562	868466	860678	765051			297	161141	218116	357247	389396	233862	386077	269106	353530	276207	324411			297	294644	533597	462266	326251	424236	339392	498041	518903	478459	382223			297	144268	196386	164883	151000	162270	175652	195453	160864	157326
298		755050	840278	1099973	1469765	1474788	1113496	1383428	1339402	1252753	1178205			298	192774	258470	409096	506369	312509	402019	346894	390385	339559	454064			298	667964	1302802	1114019	728180	1012589	749019	1180244	1234723	1197823	1046240			298	306073	500982	364417	334841	401238	435182	537168	495960	377888
299		232585	330920	468731	874832	815108	494869	767367	870568	865053	772492			299	160256	215292	355758	382906	232254	375684	270814	348265	268033	318194			299	292729	527703	456219	321287	404854	339059	488665	514343	470989	376093			299	143626	198622	166022	151522	162096	178641	194344	155863	157181
300		755786	844484	1098228	1459693	1471786	1110412	1379359	1343612	1253132	1175176			300	191112	260379	406651	505793	311929	399741	345057	390063	339264	448642			300	668552	1300608	1120126	731844	1012334	754963	1187812	1245037	1197554	1044149			300	303859	501605	360732	330349	399905	434886	541014	491094	378549
301		235820	328326	459219	885378	809020	493152	762859	871552	870093	769163			301	157911	214923	355052	382856	231626	373534	269174	349286	267017	318136			301	294816	536481	462924	328404	406773	338988	502156	521949	477638	374341			301	142897	202724	167137	149179	161554	181057	195866	151126	157862
302		752667	839165	1098089	1456615	1471758	1107799	1374179	1337871	1254387	1175103			302	192574	260979	409882	503573	314308	399369	345424	392502	337568	449297			302	662241	1292239	1109072	733299	1013684	761399	1187726	1240369	1195998	1044294			302	306475	502119	358774	328359	399239	434966	543574	495606	378109
303		231565	326177	449718	883773	799714	498333	739925	873486	862419	768076			303	159210	213896	357031	375804	234231	378852	268829	347494	266346	322033			303	295513	535009	458877	325429	407531	340879	503554	516480	476014	380521			303	140288	204383	165966	149519	162326	179766	198728	152398	158862
304		752677	844562	1114133	1462912	1462969	1104301	1377959	1332288	1253279	1177760			304	190153	261476	405692	496845	308590	393425	342527	385994	337366	444706			304	668801	1308526	1114648	739463	1025963	764696	1201191	1248316	1197268	1048554			304	300838	497410	358139	324616	398878	432967	540692	491274	376259
305		223522	327979	441242	889355	793739	495302	736682	890289	866354	770269			305	159066	216493	360878	381313	234546	378213	272440	350396	267972	321966			305	297372	543569	454478	326364	412520	343729	500981	520521	472307	383101			305	138783	202629	165542	147059	161712	175582	199807	155064	157411
306		748971	850401	1117114	1461199	1468654	1106564	1374817	1335551	1251492	1184912			306	189932	260443	407846	498571	306634	395003	341491	386709	335133	445552			306	666465	1296831	1110733	734866	1009431	760859	1187793	1236203	1188322	1037436			306	299120	500773	362069	323129	404106	436356	546422	492117	381677
307		226895	326182	450582	899124	803969	494101	749982	901204	879224	782849			307	159786	213557	354231	378677	233232	374827	269700	348957	267070	316871			307	298133	545958	455318	325062	417744	345603	500869	517735	476853	384383			307	140080	204499	167154	145116	161612	178107	200217	165744	160591
308		747527	846961	1126299	1467292	1469024	1107088	1374673	1339032	1250850	1188387			308	191531	259587	409959	501753	309673	399336	346425	393582	337341	449076			308	675978	1307554	1108211	739670	1017324	760179	1189121	1240323	1194345	1048175			308	297598	495899	360661	322349	399989	433934	536144	485416	383596
309		227318	322036	445511	888841	795655	490893	756129	900363	866368	768251			309	160374	215971	356769	384453	234674	376642	271792	354281	271416	316097			309	299001	541650	454828	325027	414987	345777	502469	513028	473241	383441			309	137494	204964	168938	146554	162861	177969	200176	167171	160258
310		752186	842061	1123046	1460007	1472252	1104090	1369806	1335866	1245218	1184687			310	188229	259017	405516	503494	307583	396936	342839	389921	335975	445058			310	675417	1307960	1099108	738091	999831	758111	1177616	1228801	1179209	1042442			310	299988	496939	363144	325718	404341	438974	538214	480463	381194
311		228684	322673	435967	883482	806018	483144	759238	904939	871674	760453			311	159577	211624	344242	374230	231147	360687	268727	349021	270057	309457			311	296003	534479	447796	325525	418781	345147	495679	505684	469544	380788			311	138747	201698	168318	145899	161575	177547	200825	170041	160267
312		748609	848578	1125016	1461953	1476766	1101017	1373741	1349086	1250039	1183846			312	190771	259579	405272	499294	307551	397664	343823	392122	334932	445344			312	679740	1302738	1105494	731018	1008812	769701	1181982	1227989	1192211	1051854			312	299508	490891	356667	324599	403101	439812	535919	476950	380262
313		232707	322147	432932	873853	808704	482461	758881	897700	864326	757789			313	158924	213907	343991	386707	233494	362341	269731	349544	273965	306491			313	301632	537354	449901	322434	413202	344471	501641	507801	471980	380995			313	138873	201594	168629	146413	161917	178452	201118	169125	159175
314		750812	843202	1112758	1462401	1481998	1100094	1371752	1347873	1250044	1185676			314	192740	260994	405068	494594	305699	393677	340061	390118	331904	442967			314	682824	1318076	1108567	734278	1006019	771793	1181022	1229932	1184635	1058266			314	304089	496233	360416	322093	401992	442023	539492	479059	385543
315		231223	321114	436802	870636	810610	488383	759665	907577	866679	762000			315	158880	216784	349170	381885	235343	366659	273511	347573	276353	305646			315	299070	539666	448049	324141	416032	344741	499541	509152	472139	387569			315	138649	199081	164216	146177	160439	171155	203788	157243	156518
316		755430	845616	1114868	1463901	1478396	1097676	1367287	1348579	1247369	1181920			316	191362	262931	408027	499438	308603	397056	339923	388446	333258	445878			316	684754	1322892	1112997	734589	1012523	765107	1188061	1235652	1187571	1061600			316	304635	500233	368429	325816	403855	444036	544006	478503	383169
317		228149	322205	441059	862607	816729	486402	753878	914451	855888	761177			317	158931	214107	349129	378142	233188	354924	269205	345564	274163	303341			317	303335	544153	453199	325560	415742	344893	501223	515984	474669	387833			317	139371	201051	163870	147239	159684	174152	203356	151306	156591
318		747826	842479	1120030	1466874	1488028	1101371	1369610	1345514	1252442	1180317			318	190950	260946	406013	499317	309702	396326	343306	394916	333438	443422			318	683539	1312824	1098528	732047	1007094	761301	1169394	1229359	1187343	1051244			318	301320	497342	364857	325408	399663	440411	541044	474764	380582
319		233365	324276	440435	873071	820024	489464	760966	917901	858948	771628			319	159552	216209	350914	380622	234908	356281	272207	351071	273696	305616			319	300936	543092	453096	322784	417974	342225	496723	507853	473569	385683			319	140857	201299	163711	147736	162275	176741	200499	150311	158800
320		745229	841073	1110086	1461223	1477981	1098316	1366318	1338915	1242132	1176767			320	190863	261129	407031	500560	307709	396626	344239	390539	333287	443641			320	682359	1305856	1103849	731334	998261	754138	1164558	1235626	1183403	1056447			320	302521	496636	365014	325604	402444	438013	541102	477404	381203
321		225309	321059	429516	861873	800488	485800	756729	905781	851411	762110			321	158855	215294	349753	384685	233987	353910	272371	347714	271960	305726			321	298291	544554	454029	323009	415014	343395	495158	513869	478900	386031			321	139317	199024	162822	147137	163191	178911	201879	150748	161446
322		743979	838529	1113503	1471026	1488356	1104718	1366388	1346614	1243544	1176059			322	190158	259072	405892	498747	305999	397338	342166	395174	332901	441029			322	691041	1319081	1121602	733851	1003079	762735	1180618	1246705	1197459	1066158			322	306576	496188	367148	331536	406609	440059	539169	482403	384090
323		223381	326080	434381	861381	801389	492641	756973	916227	851133	766621			323	159020	218080	350837	384669	231714	357644	273041	347984	273694	303896			323	297388	543860	458367	326379	423326	343747	498703	519534	478110	392306			323	138646	195924	157061	145414	162106	181527	201831	150949	160244
324		747099	838213	1109237	1466756	1482069	1111626	1370498	1337853	1247666	1175481			324	191017	261737	406522	496533	306201	397955	339779	393636	331457	443093			324	683331	1321843	1113348	737290	1000690	765174	1177000	1243465	1201677	1065737			324	303450	492217	365509	325483	405217	439863	536175	481714	388999
325		220941	317264	431943	860924	794507	491992	746186	905222	846392	762790			325	160087	217780	349607	382534	232844	357852	271866	345440	272778	305703			325	298097	542576	459390	325691	422377	342904	497061	522904	477111	390311			325	139163	199274	156474	146555	163688	173491	206789	149833	161624
326		753992	837036	1106249	1469006	1485911	1106686	1371520	1339756	1247332	1176642			326	190688	260543	400296	495264	304590	398292	340992	392791	332584	443349			326	688106	1330119	1125289	737584	1003328	760336	1186779	1249556	1207085	1073283			326	302616	498830	363080	325041	407761	441181	537133	480947	389404
327		224920	316814	422264	858302	801460	483876	755180	905522	842641	753092			327	159880	215749	351312	376216	232602	356383	272467	345142	279945	301804			327	299159	544686	464901	326630	429174	348024	500052	527774	476362	393402			327	137894	195634	159340	146466	164202	171681	201928	149531	159395
328		752505	839093	1112776	1483563	1494857	1115555	1374182	1355693	1254728	1189534			328	191077	264131	407592	494773	304970	401511	340969	391398	334241	443741			328	678997	1317263	1116422	733379	989014	760888	1172693	1242983	1193912	1060914			328	299904	490938	365606	326771	413009	438696	543757	478853	392869
329		226669	309258	419762	862722	797388	476504	749541	894158	846097	753861			329	158779	213161	349148	365658	233746	357872	271723	343090	276258	297780			329	299666	537653	461758	328979	424154	346501	499330	525353	471424	385418			329	138386	194779	159262	147165	165170	171172	201724	150719	159034
330		752164	830808	1095806	1480261	1496911	1107866	1369762	1352097	1252737	1176120			330	192207	261066	408347	499330	307145	405448	339986	394743	333408	442457			330	681760	1315493	1121225	730618	991409	762125	1171804	1251411	1189115	1056984			330	295075	491464	366453	328844	410283	438691	541545	473494	384730
331		225384	308112	418107	872964	806213	461706	755982	900602	839656	755569			331	156802	210299	342426	362385	230784	356652	268069	337702	274419	296781			331	298171	541768	458122	329993	426246	346454	494336	523708	471502	380851			331	138680	198492	156741	148715	162932	171126	202976	151731	160189
332		743722	822264	1089751	1475796	1488674	1105563	1369093	1343192	1234993	1169261			332	190193	261079	403824	491654	304943	398569	337922	394084	333456	444073			332	680784	1311572	1108688	731083	992286	764144	1170195	1245949	1183172	1055017			332	294039	487109	363459	325933	409135	428808	537545	472016	389867
333		225966	314862	415189	869663	820711	462213	738350	878799	847527	761387			333	160003	212143	348242	371242	233334	362769	271029	342794	279272	301938			333	294087	544049	463845	330868	427819	342127	499402	521162	471205	384446			333	139709	190748	157798	149057	163583	170910	202212	147062	157964
334		749754	834687	1092373	1480896	1498826	1109530	1370089	1347776	1241814	1176359			334	191812	260367	401341	492769	306474	401408	337120	393818	332648	442277			334	681838	1319351	1114185	741826	1003437	767593	1183222	1249913	1182911	1066520			334	294354	488495	363714	326077	408086	424728	538266	470708	389984
335		225474	315021	417446	860149	819283	444311	752376	880393	845509	754834			335	159539	213319	347821	369377	231024	362737	269896	343487	277094	299416			335	292579	549632	468527	331513	426074	342225	496429	521764	474022	390804			335	137538	176452	158101	149502	164300	163474	207099	147147	158548
336		747210	831236	1087720	1486204	1501804	1105530	1367593	1351860	1245193	1174026			336	192239	260982	405777	496191	306198	400067	339121	394230	334139	445879			336	678990	1320667	1119976	739247	1002394	765678	1181396	1237739	1190945	1065057			336	295842	494104	363218	326294	410409	425751	544616	471302	393506
337		218834	302811	413234	850674	804751	444430	751689	870926	835229	739040			337	159439	212510	351228	375018	234019	365389	270906	345048	278656	300374			337	291699	547699	462793	330880	427089	341724	496807	516489	472838	387814			337	138398	172679	154812	150930	167473	166900	205878	154030	158116
338		755476	836956	1098421	1487782	1509124	1110233	1371525	1360228	1246256	1180316			338	191784	260613	407583	498141	307994	404104	340392	398674	332967	447692			338	676838	1316981	1109385	735737	1004212	757562	1180346	1229356	1185741	1060831			338	296306	498767	363496	333580	416391	425191	546581	466683	390011
339		221514	302745	418333	849846	806561	448503	740545	874828	833636	745331			339	159884	213364	348467	371350	230630	359586	270984	346990	276274	299152			339	294848	555583	464766	327329	404043	343451	499587	519528	482048	389363			339	139464	169808	155079	148099	170422	171965	205819	161756	159069
340		751992	827291	1095571	1487619	1513581	1117329	1377774	1360101	1247017	1181641			340	192397	261544	408279	496645	306356	404847	341503	394987	334646	445111			340	672173	1325871	1105406	731573	1006079	759488	1175113	1224531	1184312	1051799			340	296925	503592	363259	326836	420578	426783	557303	463796	390194
341		223038	297547	422826	842436	793375	452574	728220	872186	837447	731122			341	160343	214866	351416	375860	231736	361474	272671	353109	277769	303570			341	298644	553106	468892	322242	403132	344741	501510	527114	484547	391674			341	139297	166779	152508	146958	171334	170962	207460	167538	159046
342		749083	826569	1082081	1480452	1499074	1107304	1368392	1344809	1240882	1174617			342	191369	258744	404111	497115	305557	399884	338748	395543	329402	443164			342	669740	1329064	1110484	737701	1018394	766474	1182118	1231256	1191258	1068146			342	293286	497062	361408	319884	424321	422414	554244	458201	384168
343		223939	300299	419611	853907	791074	463132	742059	871015	841125	731044			343	159127	212442	351239	371698	230594	356892	270054	345626	280862	301703			343	296105	552354	468888	319036	405897	348474	501303	523715	481856	386196			343	138614	163629	151288	147502	170408	168742	209744	170613	156589
344		750533	823214	1080686	1482241	1510770	1110023	1374931	1343428	1241379	1181209			344	188551	258252	407772	498274	307102	400978	336841	395385	329798	442816			344	674273	1327869	1103620	734878	1016432	763872	1172433	1226867	1186949	1061746			344	291489	491481	356491	318788	421737	417113	552440	452863	382318
345		223042	302964	412174	850293	784264	451422	740088	862779	837214	729112			345	159617	210582	349987	369689	231308	359735	270765	351832	279219	303777			345	297475	553398	473118	321850	415283	348926	503276	527515	483075	383532			345	137574	164630	150645	146924	167776	167598	207079	166861	154274
346		748761	829353	1087903	1483284	1508183	1112632	1374814	1348358	1239267	1180701			346	190146	259166	405309	496166	306518	400135	337434	395511	328499	443519			346	670492	1332413	1111574	745276	1031763	767546	1179766	1243517	1192269	1069131			346	291774	488201	358136	315853	415902	415019	560103	457964	381159
347		225046	308610	415991	846005	778815	462411	741011	853201	846428	722551			347	158554	211117	351417	368269	229758	357187	271059	353987	281107	305530			347	295573	555009	474449	321946	412737	352722	501999	525489	480515	379403			347	139233	162359	151735	147705	165244	169447	208277	166250	154803
348		755379	828745	1080909	1493438	1506240	1116370	1365373	1351421	1244911	1171810			348	189712	259070	408831	497228	307298	402298	340183	398406	332573	443505			348	670843	1334439	1108968	742872	1034468	771599	1175295	1245194	1185576	1068481			348	289344	488508	359061	318682	416758	416408	558112	454043	378085
349		225196	310344	409559	847304	769891	460003	737229	826279	846914	724450			349	159101	210323	350118	367279	228480	358698	269664	356325	277538	306022			349	294213	553718	467000	320629	414128	348908	502247	518076	478022	373451			349	140753	163904	149376	144315	166383	171248	204048	169122	153258
350		751941	825142	1065376	1486727	1496833	1108795	1367584	1352791	1242945	1166724			350	189262	259530	405953	501134	308219	401864	340049	397492	330171	444063			350	667218	1338019	1113684	739987	1028486	769879	1173959	1237014	1193686	1064806			350	292258	491159	357454	313057	419927	426663	565206	461648	382370
351		221438	313831	406497	844417	771113	462488	712434	829559	843948	720010			351	160134	211523	356350	365703	230957	358856	270490	356003	280629	305728			351	293022	557161	467624	320260	415886	349128	499356	514499	474951	376044			351	141586	162817	150428	142127	164535	170768	199116	168929	151334
352		754852	828004	1071358	1492374	1510199	1117651	1376243	1356326	1246983	1172264			352	191572	258944	407340	495501	308289	402056	339296	393138	334314	444264			352	663906	1322546	1104716	732951	1014626	769451	1164994	1226878	1186573	1053429			352	288554	487308	355315	307451	413646	414251	554730	457085	377237
353		217609	314332	409185	850401	773119	467916	719978	848604	842935	732243			353	159639	213669	356757	363144	232661	360864	272086	357611	279832	304742			353	292614	560814	465114	325771	422383	349230	502276	514453	477314	376073			353	142274	166305	150470	144413	165183	167479	202163	174742	150465
354		759046	833468	1069144	1491244	1498111	1115285	1369863	1353138	1245568	1177839			354	190451	259426	406823	499283	309269	404074	339369	398577	334292	445125			354	666456	1330799	1103507	737637	1017587	761406	1168593	1225000	1177493	1054168			354	293028	490119	357469	306299	409188	411584	556697	459226	378060
355		218813	312733	406909	846540	770188	465601	691508	845399	838599	727769			355	160028	213677	350011	366884	230688	356539	272098	355110	276649	306614			355	295311	549513	467486	324066	421899	344085	503353	510078	477572	375499			355	140623	167091	146137	144802	162447	167300	199378	171717	151976
356		757541	833670	1074674	1500718	1514067	1111583	1370719	1357272	1250233	1176039			356	191921	260089	405172	492578	309584	399328	339037	397434	327438	443039			356	672833	1338715	1115494	746994	1026663	773581	1180279	1241512	1185995	1063952			356	293167	489585	353291	305144	409052	414501	559471	456443	378774
357		219042	311587	409631	828844	780054	470370	684331	856268	839117	727383			357	158211	210605	345499	360487	227611	347138	270021	348300	271164	301620			357	287862	551959	466464	324101	407033	343859	501153	516204	477699	375557			357	142147	164991	148374	145986	162990	168921	200141	170851	152460
358		750037	829051	1068191	1498152	1508329	1113724	1366521	1353557	1243598	1169424			358	190187	259001	403735	495429	306540	395286	337996	395181	331411	443678			358	672484	1319272	1102560	746591	1023936	768422	1166149	1230766	1169534	1056943			358	292331	487116	356665	307656	410879	416670	565243	461741	380998
359		215339	313312	410448	812838	772291	457777	678415	854651	826426	719276			359	159155	213681	348225	355633	226296	344943	271663	353369	273628	306966			359	293578	550225	468875	325897	407190	351673	504930	512987	482797	374799			359	141254	165722	150171	147821	162731	167459	198861	172584	152878
360		748881	835126	1076445	1491654	1509004	1114062	1369444	1356661	1246729	1176476			360	189335	259660	404124	489883	307022	395337	334629	393509	330932	440544			360	661739	1301621	1097814	738366	1017668	766540	1169239	1220762	1164996	1052622			360	293325	484980	356499	306811	409229	413128	563542	456929	378846
361		213477	318453	421816	821182	806474	459115	674215	860021	845019	723076			361	159634	211379	346962	356027	225902	348039	273381	351580	271394	305114			361	295063	548771	468628	328777	409890	353885	507036	516089	483536	374796			361	142303	167148	152486	147005	162971	161449	196812	177170	151031
362		751573	834634	1066175	1501473	1506886	1114630	1365193	1359594	1255271	1175412			362	190081	257899	407549	492811	308684	397051	338861	396747	335341	444074			362	662293	1301902	1098647	742506	1017888	764936	1168156	1215507	1166724	1052838			362	289230	484233	359429	308357	410671	419517	563461	457252	379390
363		215458	313784	427979	813193	797320	450306	667330	859635	841311	715622			363	159293	212467	350832	353441	226524	349062	275089	350071	273873	304152			363	292303	553331	469276	322668	411659	351311	505458	513787	484055	375213			363	141179	167664	151497	146889	160116	161484	197687	176928	148568
364		748513	834938	1063487	1486990	1497803	1114717	1358239	1356194	1247187	1166158			364	189764	259915	408752	496351	307890	397229	337143	395739	333023	438271			364	671454	1315214	1097267	745711	1022461	766984	1178202	1228758	1172446	1056507			364	287122	482920	359966	307697	406984	405016	558677	451799	381791
365		215446	312174	431494	820833	792757	450128	661779	868821	834623	721580			365	160576	213082	349998	354639	230089	355248	271241	355974	272624	303131			365	291176	557932	468820	323938	401734	347422	507278	514498	489022	373577			365	143432	167556	151443	146712	160633	163846	194889	180315	150464
366		752847	837949	1064490	1504800	1513325	1124138	1359307	1355115	1248034	1166894			366	189549	259828	407016	494001	308166	396029	338498	396824	333159	443881			366	670263	1309699	1099875	744583	1026310	761872	1176156	1228324	1165005	1062734			366	288980	479502	358004	310704	406359	405977	559551	454316	383901
367		207952	304648	426078	821595	785758	447943	658232	865417	835366	717121			367	159351	212654	348092	350431	228828	354644	271234	356252	272011	304754			367	292241	552890	465926	320337	405384	349142	504109	510367	488414	372483			367	142008	163734	151149	145854	157836	159545	197674	176840	148675
368		745302	833802	1059050	1509001	1516301	1121696	1355300	1356154	1248956	1161743			368	191301	258541	407036	493556	309552	397809	339317	397919	334613	445719			368	672253	1307575	1094345	746020	1024737	757258	1168646	1225506	1172939	1059119			368	288908	478281	358213	309797	408269	405402	562544	453500	383103
369		210171	307918	433790	821543	780306	445484	671439	863224	841399	715372			369	158975	214802	353951	351033	227549	359856	272022	357164	276464	304371			369	291418	556041	468983	324320	411720	347648	503082	514131	485900	373048			369	142954	161709	151933	146625	158324	162435	195579	181349	151049
370		751780	836150	1067329	1518094	1523981	1129504	1362952	1365707	1247159	1173578			370	191399	260283	414112	494784	312675	396920	338771	397044	336727	440843			370	669368	1311079	1085048	745017	1034899	764838	1168877	1221628	1182986	1057382			370	291895	474687	358171	305636	406517	407013	565411	456119	380247
371		204286	311920	431736	823903	768356	444893	668811	859594	844104	710766			371	159389	213748	348764	342477	222505	354439	268019	346182	275766	299297			371	289772	556247	462916	324452	413284	349936	508082	517030	485933	375299			371	141700	163151	154273	144901	160223	164497	195369	180273	151501
372		749409	840892	1067919	1514671	1530036	1127333	1359047	1366762	1251293	1165387			372	191279	263650	412575	498440	310324	398713	340467	398369	335979	447753			372	672054	1317108	1093792	750562	1040281	759259	1166523	1225664	1179816	1055177			372	290946	477251	354244	306339	408969	409116	561906	454673	381631
373		206690	310762	432878	830692	774973	442207	672283	855531	840409	712182			373	160185	214457	347182	348355	225071	351756	266716	345573	282191	305185			373	290568	558513	467926	325966	417357	353033	505279	521526	484178	377713			373	143736	160198	152421	142854	159114	165027	193956	174434	150366
374		756974	842056	1074465	1516809	1533005	1130826	1369946	1361873	1252094	1178381			374	190710	258369	412977	495884	311385	397919	336186	394784	336181	441969			374	670178	1311924	1088481	752024	1041489	764724	1179310	1224520	1181084	1062113			374	288728	472191	353011	304983	406753	413323	562592	454562	382851
375		209654	311209	424226	827706	774175	429810	670328	853907	836748	699993			375	158481	211391	345084	344728	220411	349952	266038	343974	279539	298987			375	291431	560686	468147	324106	419416	350251	510958	523226	479771	378828			375	141975	159459	152117	143773	160205	165461	194719	180706	151662
376		754966	835886	1064255	1513795	1535652	1126910	1358588	1367098	1251154	1166069			376	189506	261476	414634	495806	310914	396125	336021	398129	334910	442821			376	676460	1308123	1091837	745674	1040573	753279	1176061	1223424	1173489	1056179			376	285271	468444	349584	305461	405006	408006	558219	453841	381146
377		210041	314924	426089	828497	779001	430742	682691	850316	835022	697716			377	159578	214480	348427	348275	221348	350919	267212	345846	281234	304738			377	293139	562305	474076	323339	426896	352946	508773	534322	482569	384641			377	141276	158629	153554	142774	160962	167354	195870	184119	152414
378		762537	839041	1064329	1518326	1536189	1129262	1365022	1374659	1254783	1181810			378	191600	259401	411976	493866	309837	391306	335206	396492	333783	442043			378	674342	1302092	1083351	742275	1033142	761455	1175746	1222214	1167243	1054468			378	287884	474740	353368	306029	406293	410023	568059	461696	382311
379		214114	314694	430849	829148	766843	435506	686330	843641	835312	683492			379	159631	214412	348866	347848	220906	352686	266176	348960	280422	307151			379	291856	556853	466601	322286	425818	351399	506192	524013	474935	383961			379	139410	157864	151680	142519	159008	167044	196000	177721	155057
380		753453	831609	1060016	1513146	1537353	1127262	1355528	1364478	1250980	1164059			380	189867	258426	407741	487967	306483	387279	332840	392971	330259	440349			380	673157	1305897	1084932	734088	1030286	759138	1183990	1231789	1163829	1067050			380	292906	469089	350449	304514	409054	408516	567059	462238	381183
381		214462	312813	424467	801034	755998	441616	662824	833421	831013	683804			381	161008	215208	347865	352558	221705	352774	267119	352618	275904	308833			381	293829	556203	463881	325745	434995	356003	513940	519074	482609	380568			381	139937	159996	152852	143556	158239	170656	198143	181319	154729
382		751302	832013	1056911	1501897	1528360	1126733	1353709	1356061	1238579	1156249			382	190497	260781	409621	492388	311471	390278	334580	396218	332107	442101			382	672404	1299831	1076214	732443	1031507	762746	1190056	1225848	1159391	1059251			382	293471	471480	351326	307180	408621	408996	561032	460472	378267
383		206028	312289	420040	802267	759327	444032	676106	833183	835317	694069			383	159639	212720	350706	351727	220462	352743	265171	351871	278602	305861			383	289281	552376	459634	320600	431086	351886	503829	519441	474131	371389			383	139478	158911	148682	142362	158599	165094	198563	181038	154432
384		741577	839769	1058960	1508424	1531460	1122834	1354731	1358623	1243934	1158881			384	191461	262600	411226	494467	309839	389750	335686	396968	329883	442061			384	666482	1288731	1065213	728400	1028415	764316	1185700	1224821	1159729	1051198			384	296168	467880	349925	303313	405757	413756	574244	454569	381536
385		208812	306657	419749	816232	771322	450174	673332	852839	839641	686136			385	159971	214607	352075	354526	221718	354650	265308	350366	271949	303839			385	294894	546170	459032	324739	439177	358536	514006	523476	480410	370016			385	139165	159852	149844	143581	158546	166113	199083	178588	152122
386		734427	837032	1058122	1509142	1533526	1126823	1361796	1363952	1250503	1166871			386	190065	263023	412120	501085	309427	390883	334248	399034	334659	441271			386	666086	1275051	1059896	725292	1011716	755556	1163865	1213404	1150944	1045361			386	301341	471164	351729	305544	414464	414348	579731	455429	381489
387		210252	304278	418858	809112	757863	448081	678563	835582	846912	689099			387	159048	213964	346891	355695	222935	352599	266069	351692	270626	299913			387	292492	543884	455122	328625	441564	356521	506921	519498	477491	365866			387	137259	158475	149752	144024	158097	166436	200824	165639	153132
388		742657	836159	1061162	1514349	1529634	1128872	1356341	1366129	1248187	1164239			388	189997	261176	414238	496084	307612	389034	334867	394881	332254	441242			388	660629	1284654	1054573	732726	1027088	766421	1164384	1218636	1157458	1050833			388	301428	465041	342888	302137	408593	408455	575275	451443	376743
389		210613	302989	411416	795529	740301	445829	674864	821626	839861	679681			389	159234	215005	346559	356628	224079	352761	269307	349991	266395	302177			389	290870	544204	458372	328701	441434	353565	504590	522237	479488	363239			389	138156	160622	149938	145853	159293	165339	202134	169178	154625
390		743367	837661	1065585	1519206	1531049	1135419	1354076	1363402	1248511	1173591			390	190176	262629	409931	493699	308629	389967	334467	395301	334704	440179			390	658630	1279884	1058585	735485	1027187	773456	1166976	1218263	1160940	1052215			390	298888	463556	347628	299946	410181	407259	578544	453271	382522
391		210461	302471	404217	807098	732162	464186	683401	825775	849529	686752			391	159804	213600	349501	357245	224656	354519	268785	353513	266598	303181			391	289797	546806	456366	330973	441551	351866	500180	522323	477966	360457			391	136816	160444	150867	146148	159499	167158	201023	171672	153029
392		739951	839719	1064665	1525180	1539119	1129067	1351435	1372706	1249719	1166807			392	189199	259491	408445	494015	306481	385832	333554	393469	332509	439538			392	660046	1289506	1062044	743666	1021079	776436	1167982	1221149	1156574	1052506			392	301497	469261	349959	310203	416846	412648	583896	461826	389134
393		205861	309654	402249	806396	727779	460684	683263	821389	871792	694907			393	158548	213759	346953	353880	223074	349707	265407	345677	265346	298700			393	290530	552788	456988	333091	443318	353664	506096	527434	479050	361046			393	138961	160430	146689	144312	159168	166644	200077	165196	153497
394		738185	836304	1065656	1521989	1541220	1134004	1350796	1380981	1256204	1173371			394	190258	259739	410511	490474	307031	387227	331369	395041	333520	442052			394	656801	1294647	1064603	732679	1013964	771674	1158499	1226240	1152254	1049320			394	298209	460044	349487	299543	412160	409174	578321	456441	385104
395		201080	307570	401312	805524	721635	464448	674292	807744	862869	689125			395	160327	212531	351915	359187	225621	356453	268503	352669	267457	305156			395	292074	545713	463774	330891	440466	351289	507297	526654	477438	361367			395	137525	161564	147062	141884	159381	167076	202217	172092	153632
396		737016	844665	1072723	1521386	1544801	1137274	1360990	1378844	1259570	1183186			396	190177	261659	414006	502018	309397	390862	337036	399640	335659	446734			396	657124	1289534	1061404	738643	1017112	765419	1164451	1231121	1153944	1050474			396	296342	462630	343784	295627	411450	404773	582969	452057	383963
397		201334	311891	402812	809862	723562	464672	681399	815145	855810	695539			397	157542	213174	350133	355962	226273	353492	265431	352337	263308	305707			397	294185	544050	467462	327759	411718	349152	509978	537513	485383	359797			397	136251	159706	145301	140621	157904	161863	199501	162322	153694
398		725993	830630	1055892	1510190	1536162	1121320	1355311	1365938	1252948	1166402			398	189758	259504	412581	497166	307653	390272	336094	396168	334826	444439			398	666004	1307498	1084703	740240	1017871	771944	1179334	1242728	1172774	1062855			398	297156	461403	344938	293860	412289	412418	576106	453959	386746
399		199013	314785	401346	820383	723759	458233	697553	813477	854586	702475			399	159280	214145	353022	354686	227029	361946	267629	350959	268647	304870			399	296701	543870	465914	328767	413038	347574	510035	530769	494253	359881			399	134913	159449	145225	139398	155660	164201	200111	166553	152477
400		731640	839589	1070449	1512800	1531194	1120526	1353289	1368879	1252933	1171159			400	190193	260675	419226	504662	311989	396901	335418	402241	337150	449255			400	664042	1306936	1083429	741379	1019971	771451	1176161	1240174	1170540	1060988			400	296816	461175	345916	290809	413274	408888	571552	453481	389282
401		195849	315624	397779	814414	718208	457862	691581	807815	843230	693134			401	159511	213662	346831	352696	229189	357090	270919	350316	267451	307286			401	296231	548474	476863	325801	416467	350566	511337	536237	491462	355894			401	136285	159570	145124	137875	157158	166563	196864	168947	152128
402		730597	836016	1061006	1511391	1529621	1121840	1344126	1369886	1250856	1171387			402	189810	259399	417473	501184	309973	390991	333570	398839	332269	443578			402	661899	1298717	1091796	741167	1015654	769853	1171096	1240282	1177386	1066900			402	299736	462476	342954	290751	409744	411401	572942	451796	384456
403		199418	310397	397559	801692	704120	448951	690682	803044	826357	685181			403	158878	214084	350102	355942	226442	356952	267430	349181	264137	304892			403	293225	551894	473042	324489	417546	349054	511058	540593	487641	351842			403	135934	158372	146830	139947	158321	166717	196602	165506	151885
404		730806	833270	1055307	1504844	1531506	1122023	1338988	1368314	1241591	1171399			404	191190	260318	422721	508676	310973	397803	338727	400326	335025	449047			404	661937	1312539	1103943	741356	1017250	766721	1175792	1239441	1178928	1064237			404	297403	465470	344285	292573	415699	408658	575485	445265	384364
405		199536	308293	393793	800812	712916	439286	681922	801869	826684	679610			405	157429	215078	350006	361484	221811	351977	266585	344569	267536	305756			405	294357	560362	474668	328560	417196	352210	513812	542802	488904	354858			405	134461	157751	144751	137849	158042	155804	199780	168889	150937
406		732702	842218	1054355	1515754	1528305	1123247	1343782	1375533	1248392	1171301			406	190048	260919	423691	508366	312359	397042	337437	400151	336810	447648			406	664107	1311354	1099921	735703	1012774	768706	1175429	1253785	1170461	1062837			406	297351	464026	343788	292016	417086	406340	579003	444127	386728
407		197304	308058	391987	804220	731985	437001	683446	803375	818054	683416			407	159199	212776	351001	362164	221373	350064	267547	348282	263689	307731			407	296751	560779	481962	328838	421876	348279	523619	547912	485666	349246			407	134508	162250	145503	140001	158339	155859	202079	166449	150758
408		731568	831487	1042570	1506612	1529802	1127437	1335988	1364869	1238778	1167322			408	189424	262060	427356	513995	313777	398748	337172	399073	339158	447472			408	670162	1333529	1118584	746516	1024605	778060	1208606	1278784	1185436	1081225			408	297273	466883	348139	293095	417182	404199	584531	447101	389819
409		196683	301344	392723	795759	727507	438673	674997	785571	815239	684966			409	158813	213414	356754	359551	223612	353177	268092	351144	266650	309954			409	293546	553131	476223	326150	426932	345641	519699	543472	478047	349191			409	135454	159773	144033	138584	158581	158166	200249	169414	148402
410		729051	834427	1047040	1508057	1536796	1126391	1340990	1374739	1246438	1167739			410	189307	259573	421834	505983	309942	394031	335034	397545	337379	447846			410	672186	1329853	1124056	745405	1026591	774568	1200589	1272299	1184283	1075737			410	300777	460598	344202	291319	419086	409136	582791	445993	381669
411		197098	302099	394463	790117	727739	435404	672852	779924	814128	685438			411	159268	214898	355951	358155	222167	351418	270080	351712	266050	305207			411	299527	559560	479814	329518	436658	342360	534997	544718	483399	353781			411	136932	159129	142143	138678	158722	155549	206070	171954	148116
412		724722	836889	1048647	1511118	1530042	1123375	1333963	1364961	1240637	1165805			412	190231	260929	426544	508444	310678	394444	335313	398619	334874	452234			412	672351	1322174	1118326	742591	1027672	770291	1191102	1262299	1169638	1069730			412	299994	460147	342552	290128	414982	406458	586024	439638	376353
413		196321	299424	390409	773568	721335	443473	674419	781117	818536	680617			413	157238	214982	360787	361784	226182	352999	270992	352916	266538	307276			413	298759	558190	485483	330079	435428	338822	532284	544343	483069	348459			413	136321	158562	144643	141773	160554	157100	203931	176587	146912
414		723625	836936	1051344	1511127	1531954	1123307	1344632	1368589	1246104	1163646			414	190824	261502	426234	508309	314166	395912	341108	401922	338318	452952			414	672852	1327006	1121220	740056	1018306	767312	1200819	1263019	1172800	1070078			414	293654	458687	342865	289735	419866	408074	589042	437280	371888
415		197086	301095	395911	790094	722322	443247	685164	790008	816547	684919			415	159106	214034	361746	357327	224469	351552	273288	351118	264526	305910			415	296836	554331	483778	328669	436263	341469	525858	546992	485648	350689			415	137377	160719	145658	144432	162544	156911	205764	181111	145439
416		720466	829337	1049749	1502280	1522134	1125806	1337713	1360711	1238769	1159558			416	190111	262329	427796	513142	312361	396743	338737	400569	336435	453667			416	677169	1318761	1135182	741783	1030885	770649	1206252	1280398	1180385	1076450			416	301101	456945	344561	294208	416397	406835	588134	438602	375336
417		195096	296803	400927	782884	713231	450001	675218	788461	806008	678515			417	159309	213384	362277	358626	226347	352574	272878	348189	265243	309574			417	300040	561633	488051	330489	428779	341666	528991	546060	485368	350604			417	134751	161448	146111	144332	160887	147821	207210	180766	145843
418		716684	832246	1045801	1511641	1529073	1122978	1335950	1361437	1244104	1160436			418	190185	260859	423894	505611	311849	399384	337459	397105	335146	451979			418	676826	1330399	1140901	738904	1026202	769839	1204495	1282364	1184271	1076715			418	298680	452520	342233	294071	411627	401886	584578	431871	371263
419		196008	290239	408561	782116	722344	446415	679967	796695	808393	684953			419	158497	215768	361889	359381	227708	356288	272563	348003	265819	308210			419	297211	556449	486449	327580	429046	342205	519443	540954	489926	346125			419	133841	159411	143769	144345	158686	145227	208083	178905	144688
420		720429	831821	1052458	1510988	1525453	1132591	1346443	1374149	1245821	1169285			420	189867	262248	425975	507413	310128	393749	336136	398981	336698	452504			420	678984	1335119	1146176	734490	1025635	773626	1212953	1286408	1193448	1077244			420	301419	458466	345312	296886	411073	411451	591174	438814	373051
421		193164	285139	408917	777473	702294	442552	675588	803681	796376	683048			421	159799	215096	362457	360435	225858	357883	275611	353806	264637	308279			421	296851	547654	480938	327466	430136	341274	513865	534727	483259	348119			421	135381	160259	146687	143916	160917	144336	206408	179243	146386
422		708492	831057	1044631	1507183	1518527	1128002	1337757	1366342	1235425	1164195			422	191541	265413	434418	520051	316139	403845	342309	402260	341027	457103			422	677944	1315084	1132801	731648	1027083	771159	1194579	1275653	1191211	1076358			422	299697	457846	343037	295972	415766	414210	589994	432664	372154
423		194130	293607	409972	771597	705497	435041	668903	820668	805186	687324			423	158479	215229	361577	360251	223971	356662	272922	351953	263517	308499			423	297617	557499	488393	331422	437919	344707	516351	538581	486534	348049			423	134691	161806	149288	145059	160516	144600	208619	179069	148066
424		708143	824994	1042545	1504297	1515114	1124544	1343263	1365970	1249024	1170993			424	189042	266303	428956	516225	315436	399538	340414	405191	338311	454902			424	667364	1307251	1131831	733770	1024667	766111	1188849	1273983	1199064	1074447			424	299928	463782	344692	296383	414832	414586	589737	434498	373722
425		191825	291599	403827	754561	682778	437554	652430	815643	792719	680732			425	158925	213756	359064	357204	225223	357188	273639	348881	261139	311550			425	296297	561781	490461	330019	438559	346415	515134	540731	485994	350401			425	136182	162033	150227	146494	158619	142852	206854	179025	147549
426		702035	829933	1046906	1517087	1525031	1132231	1346003	1371590	1249721	1165524			426	190104	263741	429625	516897	313043	399417	340515	404918	338396	453726			426	672568	1314274	1142839	733819	1016382	766667	1185941	1272452	1190107	1073921			426	303253	465951	347754	301576	410457	425753	595022	439539	370976
427		193929	292117	401906	752917	668091	440210	651194	821520	794481	677277			427	158309	214702	358828	355826	223194	354400	273050	350668	264716	305531			427	293358	550512	486620	327919	435825	345171	511742	535328	483370	342469			427	136292	163460	150430	145314	159660	142229	209322	178179	147242
428		702551	828216	1049359	1502922	1518315	1125916	1335734	1370674	1244568	1159886			428	193100	264449	432916	522143	316050	402996	341289	403952	339565	460712			428	663878	1308773	1142211	730114	1004667	763669	1184111	1278298	1182903	1059772			428	306505	465616	347954	300858	410400	424579	596393	438833	372546
429		197643	290729	397709	756325	666123	443263	646244	810693	786032	673330			429	158438	212098	356356	354172	225662	348842	273264	346624	264587	306317			429	298383	558959	492595	332122	437863	348714	517391	541381	491826	348146			429	136253	162555	146837	144808	157401	142808	205136	180284	146557
430		696159	827153	1049739	1504099	1528388	1131741	1337064	1368297	1247286	1164537			430	189966	264993	435649	518931	315732	400199	345388	403219	340047	455844			430	666573	1311821	1142571	732935	1014682	765776	1186978	1271631	1191929	1062916			430	305098	459457	348689	304093	404201	422404	601845	431487	370304
431		194021	292014	391071	744369	653306	433742	637943	811119	779726	666901			431	157808	213144	363993	364073	223992	348107	273811	350973	266426	307581			431	296086	558294	492335	330895	438898	348507	512394	542762	496282	345296			431	138293	163559	148525	145482	159078	141831	206069	181699	145776
432		699975	843547	1058468	1519883	1521825	1131825	1353291	1376574	1248324	1172561			432	191063	264202	432626	517609	316646	397464	341052	403238	339633	453460			432	676144	1314131	1143131	738252	1018372	775865	1188344	1274596	1198894	1066251			432	304872	458246	349706	305261	408944	422344	599113	433570	365367
433		197827	294883	388041	749652	652713	443428	629553	805876	793936	669624			433	158913	212562	362969	360458	223216	340331	270101	351853	264354	307777			433	301708	560349	499483	335288	449523	351771	524405	538690	496946	347812			433	136247	165044	149071	147038	158033	143313	204639	178738	147239
434		690872	834675	1055147	1507656	1522448	1129399	1339691	1374496	1244032	1166627			434	190561	265119	434894	520012	314942	400444	339246	401384	339940	453910			434	675013	1325979	1147774	735577	1019683	771918	1193307	1283661	1206157	1064449			434	304562	461197	350580	304665	406594	419354	605088	434947	365694
435		195207	294179	389271	752627	644749	452002	612248	805064	797125	667698			435	158467	215217	366693	362240	222922	346198	275073	350696	266651	306128			435	299927	555697	489698	331151	447654	350481	519154	539209	493243	347573			435	135271	163452	148668	147714	157447	148206	204704	178133	148091
436		690929	833834	1057268	1507914	1510596	1127066	1342897	1368387	1241840	1162920			436	190317	265522	432063	515449	318088	397448	338221	402283	337113	456291			436	674126	1308694	1137854	727305	1009689	765378	1181054	1264478	1189592	1050561			436	302846	462159	349017	308699	412188	414552	605951	433932	362931
437		195714	289812	388597	743964	637868	455402	601684	796909	795112	667756			437	160117	217049	364754	368599	224152	351949	276174	352448	270380	308243			437	296931	555664	490103	331504	444047	348914	523236	537324	491693	340999			437	135380	163669	146037	146005	156178	150512	202387	176976	146098
438		688760	834125	1063315	1510732	1516904	1132381	1345601	1369042	1251541	1164056			438	189495	264108	434190	515345	316207	399079	342906	403971	339363	455432			438	675958	1304758	1143618	725762	1015842	768238	1190281	1275727	1202507	1055642			438	295739	452976	343323	306408	400512	411180	600084	423430	360319
439		194943	292378	385634	746183	647322	444469	603758	793088	798613	673015			439	158882	216209	367878	368809	224676	349858	273141	346344	269511	303888			439	293989	555598	484068	325914	438174	348598	514847	531449	487579	337142			439	135429	164372	148037	144576	156319	146751	207806	174717	147544
440		691727	832688	1052991	1503632	1514619	1127420	1342007	1368824	1249799	1164634			440	189759	266612	439032	520659	316953	398268	339696	399771	338618	454775			440	674404	1308519	1129696	722950	1011165	765541	1183634	1269302	1198178	1050721			440	297207	460796	346330	307836	403088	409131	604871	424332	367369
441		192599	290479	384556	744577	651796	447468	609628	796688	785870	669894			441	158860	217241	369069	371186	224111	355642	276152	351749	270368	303236			441	298542	558681	492275	329438	443651	354380	526027	538135	497773	341004			441	134644	164153	147889	145044	153182	149720	208711	176113	147996
442		690611	833579	1053874	1499601	1506392	1127805	1332419	1381121	1235286	1160229			442	191041	267586	440133	522786	318964	404737	344546	408392	340889	462376			442	672023	1305254	1130279	720111	1003856	769103	1180868	1268871	1194524	1050828			442	301797	458491	348326	309026	406391	408991	607317	424649	369029
443		193564	290696	382163	751147	653294	449884	606188	798283	791595	661934			443	159154	214235	365117	365362	223611	354481	275165	351192	268296	299568			443	299116	554164	492088	326256	387491	351129	522943	539446	507978	337624			443	133446	162292	149235	142233	153643	150566	213971	175716	147755
444		683091	830019	1043788	1500858	1506256	1121912	1334069	1375119	1235546	1153857			444	190883	266535	442082	519932	316816	402424	341371	405957	340040	457543			444	672033	1312769	1128997	723394	1016072	769308	1186919	1256512	1196481	1054399			444	296016	454784	342596	308105	400357	401402	601296	420607	367054
445		191572	289209	375668	745425	645523	443887	597724	789451	777221	657522			445	157811	215820	368496	368671	223288	356592	277697	350774	269729	302867			445	300891	548094	489664	321371	389973	348573	517509	532375	510797	335318			445	132796	162656	151087	140089	152716	154458	212145	165519	148732
446		690402	826610	1046073	1493233	1508146	1123881	1334591	1382281	1234336	1156493			446	189751	266711	441179	522028	320639	404874	341505	408384	341871	459176			446	675167	1303277	1127486	721977	1012312	765132	1177408	1263852	1196868	1053091			446	295934	458849	349461	312556	406733	404701	606167	423124	367296
447		190759	287689	374266	739627	644859	449818	596789	796576	772831	663592			447	158517	212946	364644	366237	223877	345658	272693	350074	267276	304014			447	303294	554634	494439	321522	388756	351611	530694	541851	512964	333028			447	132156	161044	150818	140324	153896	156766	216157	159329	148133
448		687659	830225	1043007	1493601	1509945	1119848	1328966	1384215	1234109	1155321			448	189899	265236	440652	519464	318974	402263	340434	405801	339483	460336			448	677637	1315327	1127306	717699	1024233	772012	1193706	1258902	1198729	1051297			448	293221	462330	349697	312003	406707	406059	615922	426536	366476
449		192628	287780	375074	736880	642881	457353	606344	782380	773074	662724			449	157901	211269	361353	363025	221960	344076	272241	347088	262885	300672			449	303571	563209	493918	319735	393536	353268	529796	540409	512106	335844			449	132811	161019	149812	139687	152877	157597	215121	158112	146271
450		681961	828463	1039973	1500629	1509611	1120639	1330427	1380671	1228949	1155902			450	189637	265810	433584	513718	315621	399201	339639	405345	337014	456062			450	676437	1314829	1128014	717114	1022492	760476	1198146	1258686	1199627	1051841			450	297322	466296	348858	316988	406788	405652	616691	426601	365668
451		193038	290573	378257	740826	645631	460158	614183	772669	769384	654125			451	157969	211284	357009	359233	219771	347306	270233	347765	259592	300643			451	302037	565681	493587	318485	399624	352978	528823	540505	510961	335314			451	135157	161510	148889	138634	154229	158677	215034	160953	146235
452		686696	839498	1040622	1504553	1510757	1127251	1337770	1386169	1238987	1163069			452	189963	265276	435834	515114	318341	399276	340968	406368	337809	458143			452	673646	1315149	1126748	719124	1025786	764928	1203054	1258723	1199322	1052402			452	293233	461453	348246	313453	405651	400389	606894	429779	362214
453		191861	286065	378071	743234	648949	455927	621605	771464	777228	650301			453	158777	215078	367633	368239	223941	353622	276126	355543	261152	305189			453	303848	572006	495997	319989	404930	354158	520484	541725	502168	332356			453	133780	160524	147014	138625	151683	159664	212716	160121	148122
454		685400	835616	1036101	1503600	1502714	1123576	1330558	1381918	1235593	1154583			454	189279	266429	438793	514927	317578	399641	339754	409963	339806	457392			454	675983	1328093	1128042	719401	1024893	764607	1202728	1268698	1200361	1051688			454	290214	456953	343519	312203	405827	401475	605714	425084	362695
455		190437	289314	375934	732518	647798	459791	619899	766816	781524	648412			455	158294	213988	362039	359271	223147	349292	276689	353146	259608	306365			455	307958	571217	497319	316798	391366	354347	528794	545292	506061	331587			455	135265	157795	146660	138350	152178	160723	213307	157399	146890
456		683467	828898	1035188	1499754	1499217	1130486	1328436	1388892	1242586	1160153			456	189637	267357	443161	521164	321818	403254	340944	410186	337876	457501			456	675530	1334272	1127079	723484	1020249	764833	1197537	1264188	1200673	1052546			456	288684	451179	343987	313535	402434	397207	617276	421014	360176
457		190492	286676	370492	736886	641082	450044	622583	749919	779540	649004			457	157494	214902	362398	362379	222005	345019	273026	353379	258533	302416			457	304788	569796	497126	317816	391759	354694	527349	540328	507661	327201			457	136001	159833	146758	138484	151376	157191	216146	156375	145166
458		680091	828252	1035484	1500649	1494737	1129900	1329562	1377908	1239667	1150951			458	189961	267639	441551	519230	319358	401104	342207	406533	341029	457771			458	678291	1324346	1118815	722706	1021995	761133	1198798	1260613	1200999	1045023			458	290755	457593	345506	317535	407888	399997	618871	427737	362526
459		189839	287200	376989	751745	653953	469424	637796	753034	790659	658410			459	158021	215149	358538	368042	222836	345708	275509	355826	259784	304642			459	310757	573798	504879	317886	399707	354844	528644	549701	504332	328471			459	135458	158932	145865	138896	153327	159429	214144	154711	145740
460		678802	827444	1036545	1499521	1492648	1125203	1324923	1382736	1243562	1147496			460	188155	265465	440002	521945	322054	402067	341479	408136	341467	453928			460	682360	1327286	1134291	721805	1024789	764935	1199466	1264496	1200922	1046540			460	289139	456699	343387	320888	405906	398142	612793	426752	361050
461		190638	287004	373094	743761	656345	466244	625518	747194	775693	657422			461	157896	214624	355684	372064	222893	345179	278644	358032	259388	305302			461	307436	570149	504109	320430	404494	350328	531934	540333	503288	325182			461	135886	156536	146839	138629	153579	160083	218084	152384	145936
462		682759	835109	1038284	1502480	1498711	1127966	1329010	1376513	1242162	1155182			462	189188	264584	443901	521247	322796	401441	341842	409810	341306	459913			462	678998	1347599	1140782	721385	1022951	761803	1201932	1264826	1206007	1043286			462	285119	459384	342635	317941	406443	396503	626968	427540	360831
463		192529	278373	371544	735763	653989	473453	621979	744007	772456	656919			463	159829	216978	361667	367215	222479	346114	279224	360376	262707	305757			463	310884	574328	509834	319131	404379	349071	536782	545831	504186	325724			463	136422	159967	145121	139301	155291	162467	219452	149504	147559
464		685319	840119	1035472	1496052	1488687	1132531	1323530	1377709	1244282	1153651			464	191749	266436	441915	527608	320601	403789	342771	410461	343071	453628			464	684933	1354082	1162653	732322	1031783	756093	1210483	1287804	1213991	1053233			464	285668	455304	339002	318404	406474	396034	620910	428283	358513
465		191118	280078	370561	738998	657013	466974	605893	747204	774524	661954			465	157686	214078	357503	364241	223345	342821	277969	351314	258971	304254			465	309231	573314	503848	320511	403064	351814	536296	544438	505619	327866			465	136583	159045	143901	137685	154151	158746	214700	150081	147819
466		681288	835710	1032604	1493043	1490699	1132644	1323656	1374679	1244924	1149490			466	190034	266888	442249	520121	322021	402604	343187	410096	343234	456453			466	684224	1340368	1144862	718544	1024652	761062	1209714	1270047	1207992	1041984			466	285436	454783	335853	317055	405658	388645	618041	426191	361099
467		187271	277543	371861	736107	666231	464790	603801	738833	770420	655738			467	157811	213057	357754	364004	222806	336885	277217	351983	257323	304048			467	309351	577547	507492	317332	411371	357606	536647	547298	508819	330724			467	134087	156436	144390	135331	154063	153353	215636	160786	148678
468		687744	835104	1036083	1491488	1489830	1129491	1327881	1382816	1246576	1157673			468	189122	269680	446929	522964	321909	402336	343379	410321	343251	453998			468	684087	1340667	1137405	721921	1018944	759831	1200909	1261123	1205874	1039949			468	290517	453683	334287	316091	407718	386584	621086	426204	362081
469		186420	276450	371417	733270	642771	457968	599536	742117	761053	656501			469	158636	215519	364816	369150	222673	341481	280918	353380	253330	309673			469	310967	573163	505339	319429	413060	352779	535028	550910	506027	329905			469	134469	153986	138139	134705	153217	155415	215033	161419	147780
470		676680	827146	1032834	1482511	1482862	1117378	1310382	1376035	1241158	1154967			470	189041	269819	443673	521054	324688	402232	346066	407336	344747	457787			470	687948	1342849	1144686	725299	1019639	747444	1207380	1277521	1210416	1043787			470	288996	450020	336117	311810	407791	388790	620516	427239	356540
471		186226	277103	371702	734042	646581	455814	601056	744741	766251	666586			471	158288	215242	361331	365874	222204	337664	279938	352368	249130	308617			471	313619	571193	499314	317276	423560	354362	538361	549509	502609	332401			471	135809	152809	136647	134646	151077	152303	213971	168693	149616
472		668231	828801	1031128	1482850	1485958	1131007	1321501	1379793	1238238	1157838			472	190502	270034	450675	528462	324980	407969	345810	413273	344601	459145			472	692119	1347901	1147621	728772	1025190	746492	1208368	1282310	1209517	1049072			472	292112	457376	339242	317966	410259	394312	624938	428833	358227
473		189564	276984	374648	726878	640096	457090	596829	745089	769986	654286			473	158083	213088	355574	356324	222813	326827	281964	354513	248667	306578			473	313106	578809	502052	322225	425602	352669	544226	556357	502706	330573			473	136568	152348	137337	133020	149673	153402	213790	169361	150732
474		671553	827656	1031052	1477503	1475122	1125209	1311330	1370304	1236564	1150927			474	188489	268953	445401	525476	324380	403232	342753	409600	339624	456597			474	691698	1354836	1147502	728543	1031329	754848	1212843	1288201	1218894	1052759			474	289997	461718	342141	318161	411936	394237	624719	424264	361574
475		187826	282187	371826	728357	634597	462754	590777	749867	769076	651042			475	157404	212816	352423	351555	222360	325760	280357	351904	247989	302986			475	311499	579172	502316	321986	431248	352203	546384	554057	500672	333553			475	134148	150061	136948	131364	146508	154075	211837	168044	150233
476		667359	827174	1034507	1478084	1470255	1131961	1314671	1373531	1239841	1148927			476	189548	268676	446116	523436	326487	404172	346758	407419	340099	455143			476	695546	1357988	1133639	727267	1026116	752686	1219627	1284028	1209225	1048598			476	290156	460532	336339	316568	408271	392858	633976	422499	358306
477		189786	281071	375263	726013	617221	464649	595472	747737	771956	648861			477	157384	215095	350587	344816	221977	326325	281087	351719	254132	306751			477	306601	576273	496429	322861	431728	349789	542724	556377	491989	329974			477	135819	150731	135629	132786	145973	154845	207171	170316	150579
478		667619	834636	1030812	1479635	1475696	1138454	1316491	1371907	1241538	1154479			478	189576	268411	443475	524258	319879	403048	344624	410196	340952	455690			478	685475	1363075	1144316	728630	1020391	746343	1215234	1286279	1202282	1037120			478	289946	465413	336697	312628	412531	393223	631405	421686	358917
479		190497	282491	376199	725871	625575	461964	592028	738426	770912	646795			479	158154	215406	357468	352884	222143	333947	281758	357976	254417	309064			479	309599	575818	500165	326180	432656	351198	539991	553417	499209	333731			479	138078	150113	136619	130110	144676	155109	208459	171338	153096
480		667900	831156	1037037	1482048	1475756	1136296	1301769	1369083	1240614	1144586			480	190106	271732	443981	527106	321906	404711	344704	408948	342421	455654			480	683003	1358921	1137843	721929	1018341	750440	1215409	1285752	1192119	1039887			480	286608	462009	334414	313523	408541	394919	632422	427342	359694
481		190324	281810	371022	726770	624985	468733	591398	735766	766429	646841			481	157309	213458	357211	349728	224263	332422	279327	356917	256453	306856			481	304951	583149	494957	330207	427897	348139	543537	552083	497528	335256			481	138743	150601	136849	131364	144155	156046	206932	175407	151441
482		669001	834346	1026114	1477237	1463242	1134786	1309177	1367072	1240611	1145551			482	189150	269110	446889	530246	324702	403941	342671	414151	343813	461046			482	676143	1353931	1133041	717019	1004197	747326	1203236	1277591	1187957	1037485			482	288724	459042	331373	312096	410562	395461	627391	429824	355360
483		190518	282021	374707	720259	640701	471644	611357	738338	768803	641893			483	158039	214962	359118	354057	223257	329399	279701	355483	255696	304415			483	307591	585079	495470	328152	428431	346975	542914	549412	498323	330469			483	137167	148371	138311	130348	143439	156019	208018	180052	151538
484		676589	838494	1034524	1484095	1480938	1138981	1313522	1374877	1248274	1153979			484	188396	269798	448064	532176	325189	408788	343997	411655	344612	459691			484	682910	1360836	1144987	719036	1010406	747363	1215670	1280586	1197407	1034417			484	284443	457964	335347	311188	411069	396333	627273	432339	353967
485		188354	276139	371644	713109	639964	466734	622273	739768	772639	636303			485	159096	212064	355932	346663	222793	329501	277450	347919	251811	303761			485	312883	587881	499455	326817	429568	344871	545239	549549	499606	332007			485	137531	148087	136623	130886	142839	150432	205274	182617	150518
486		677579	834354	1031954	1487940	1477983	1143367	1312343	1374339	1247481	1157625			486	188753	268730	450466	527484	322434	407207	342453	412558	343113	458026			486	680477	1359109	1144662	722961	1002959	743774	1214223	1284282	1188000	1036761			486	287499	455709	331961	308454	409586	398276	624099	437234	349261
487		189857	271757	374933	713136	645238	458842	626866	737567	781587	631509			487	157896	214254	363259	348745	223814	330881	281316	352478	252379	307676			487	309927	594231	495066	322959	397471	346305	549219	551599	501835	333249			487	135955	146304	136786	132337	143581	151561	206152	184066	150524
488		669666	827007	1030008	1484251	1471094	1130981	1306348	1366604	1243922	1144529			488	189529	269991	443856	526495	321793	404067	344972	407967	342075	459581			488	683742	1364267	1149074	715351	1007861	754156	1223953	1282327	1190927	1035267			488	286526	456686	332669	313601	412389	394821	623247	441376	353906
489		190846	269109	378723	713412	639025	451638	630409	740248	780842	636519			489	157848	213548	364799	351326	221232	327717	278956	349167	254415	304815			489	302311	600719	496528	324594	395703	345836	550307	552536	503010	328516			489	135751	145905	137261	132787	143759	156572	205766	186398	150713
490		679921	840840	1040993	1496718	1482669	1139961	1315882	1375752	1257996	1154292			490	188561	269922	446475	528539	318994	404914	348316	412277	343149	455485			490	690090	1366039	1157526	721550	1012711	752482	1233579	1285998	1194294	1040503			490	282785	453926	329214	313216	414998	392926	626944	440428	353638
491		190794	268237	383531	704649	633359	445802	624054	730831	784999	635814			491	157495	214169	365742	346943	220079	332875	281778	347499	254473	304196			491	296819	603940	498385	323598	405428	347954	546896	556187	506133	329548			491	137124	145637	138409	131176	142320	156537	207022	185175	150168
492		675013	831873	1030071	1482646	1467223	1126652	1303303	1363696	1241530	1139558			492	188883	267013	445891	525311	320396	403337	344758	410404	341149	456891			492	694739	1366001	1156543	718578	1005399	745055	1215436	1285090	1186548	1026007			492	285769	447621	328971	314341	412614	390323	617464	439193	353807
493		188831	264861	382582	706421	640304	447153	606851	736636	788463	634714			493	158261	212920	358746	342756	218715	334048	278360	345663	255086	303991			493	296152	604331	504278	321931	418491	351605	545506	563403	510954	332474			493	139635	144173	136628	131455	141340	157321	209992	184723	150716
494		679994	836532	1035341	1490969	1470627	1134247	1309450	1372459	1244246	1148552			494	188372	267209	444086	521677	319548	406300	341316	407858	336550	456450			494	687976	1351334	1147683	715070	1000661	745368	1207558	1276714	1177016	1027051			494	287945	450260	326896	311749	410809	389063	624292	436429	351731
495		189987	259446	380554	705483	637039	445323	602380	739919	780923	633923			495	158468	213513	365853	351864	221886	332881	279455	346408	257083	302028			495	288633	609046	505283	323616	427276	350724	553889	562974	510536	333761			495	140369	146400	135876	131428	140710	156266	211023	184744	151277
496		679803	844044	1042404	1495971	1474034	1140162	1312679	1367505	1253400	1152404			496	187696	265312	440986	519059	320304	404838	342467	406812	338959	456019			496	696913	1367239	1144176	714687	1008013	744239	1205801	1271307	1188334	1024590			496	285812	452966	325571	312221	408904	390133	619870	437372	353705
497		191316	256467	382703	703876	624631	448484	598991	743684	786934	636276			497	158414	214289	362092	353732	220726	330524	280734	342587	254814	300874			497	288861	603334	507477	329362	429534	349155	551757	566802	504281	332644			497	142041	145365	135935	130731	140613	157008	209765	183363	150182
498		684528	847037	1034463	1495234	1468736	1138925	1304053	1370142	1253088	1152100			498	189469	265769	447005	526749	321121	404311	346068	408945	341956	457798			498	701171	1372043	1146999	723053	1011647	741689	1214914	1277856	1185094	1031366			498	285796	452004	323832	312853	410129	388021	617764	436587	353747
499		194094	256809	387671	696271	626453	436723	583287	744309	788111	634292			499	158232	215218	367623	357072	221542	331387	279738	344118	254712	303607			499	287936	600106	510872	330395	429761	345003	554435	571908	502512	333712			499	141855	144367	136335	130790	141127	158141	214512	179349	150134
500		675256	833859	1028236	1483299	1463217	1132211	1298162	1359452	1242414	1139558			500	187943	266207	444380	519603	321587	401101	343117	407527	339204	453983			500	698831	1365887	1139099	725014	1006671	739540	1209746	1264916	1190571	1026533			500	285704	452155	320976	311733	408829	389096	619647	436818	352538
501		195274	257353	387515	690986	624664	425255	583210	726964	785165	628291			501	158736	213194	360136	355674	221458	328930	280131	344385	251141	305689			501	287190	591008	509105	330596	431323	346536	549210	571161	498777	331673			501	140400	143982	133836	130916	140856	153994	214447	171046	150082
502		688231	841733	1040192	1485176	1474481	1141970	1306142	1372302	1251749	1148091			502	189259	267908	448844	522771	324269	408064	346547	412079	342511	459326			502	697467	1369552	1144229	727654	995954	744172	1204377	1267922	1191081	1024422			502	283905	451082	316656	305256	405915	383039	615007	434867	351140
503		193318	257164	387029	692823	629581	417396	579204	717542	787699	620899			503	159011	213994	365846	356501	220458	327501	279810	345473	250137	303916			503	282888	591051	514337	330322	430629	342717	533892	565959	498647	334269			503	140033	143738	135783	133671	140319	152093	213214	172299	150418
504		682904	840349	1032938	1484132	1464499	1145499	1303490	1363556	1254171	1143540			504	187908	269673	448317	526296	322886	405166	346471	410839	340263	461891			504	703778	1383726	1146691	730644	1003144	747281	1197167	1278669	1192221	1030969			504	282914	451622	316952	306531	411011	384807	617404	431149	347691
505		193083	254696	385846	701416	636451	409694	595114	711911	790282	627330			505	158514	212485	363396	358081	224524	329523	276309	343897	250841	305872			505	283876	596504	522077	333693	436079	339927	535902	570808	496689	336137			505	140447	144155	137013	135031	139930	153464	212384	173736	151553
506		689219	840540	1027596	1481926	1455012	1144055	1305814	1358061	1248698	1137530			506	188039	266158	445819	526378	319767	398932	340517	407364	339932	452109			506	703543	1385022	1148970	726118	1001908	744050	1186742	1269541	1195355	1022923			506	284088	454767	318871	305777	411166	382287	621363	434922	348138
507		193223	252640	383529	703357	637803	407006	587427	708412	785018	616643			507	157887	211721	360479	352049	221711	331681	280039	344120	249677	311591			507	281323	591921	523664	335745	432622	340716	526075	572841	496748	332508			507	139492	144546	134684	136106	138695	153522	208334	168718	151738
508		687259	842824	1037236	1491261	1466365	1156908	1308219	1369254	1255573	1137171			508	190064	267764	447973	522977	324436	406066	346933	412770	340869	459887			508	707359	1393426	1154117	730266	1009279	745934	1191870	1283027	1188521	1029286			508	281728	447467	318741	300212	407604	378253	611886	435128	346666
509		193047	249069	380068	713740	632710	401779	590533	703869	787146	613614			509	160082	214068	367217	359574	224209	332778	280715	349508	254321	314448			509	282649	600439	525104	334236	441731	345221	532082	573828	495246	330835			509	140674	145087	135184	136789	137893	153117	204831	162350	153239
510		687826	836699	1036799	1481346	1461042	1148360	1298581	1361361	1251449	1135111			510	189667	267182	449182	521809	320346	406889	347060	410794	341364	456758			510	705691	1396101	1154266	722859	1003188	757132	1198594	1289061	1188182	1029469			510	282690	450206	318959	301562	406706	381591	604406	434489	345473
511		194278	253711	377499	716387	643501	408731	601673	704555	779592	615418			511	158129	210759	363411	351957	222546	325499	274929	341614	253181	304546			511	282283	590471	524343	335491	442017	342396	532784	572283	493242	331703			511	141246	146199	135642	134414	137872	154574	203499	162300	152509
512		693633	835594	1035527	1484233	1458807	1149037	1302985	1366621	1259557	1133630			512	187501	268251	444746	520002	320416	405103	343328	408007	338239	456336			512	694438	1389879	1139594	716895	998054	745953	1186834	1285057	1181154	1019950			512	283186	447789	313846	303910	408028	380365	606126	432933	346407
513		196502	250289	380676	709641	642758	402501	604489	714763	773422	623369			513	158290	214562	363599	356615	222217	331758	275004	345217	254437	297270			513	286779	586362	527346	335775	441649	340128	529614	572728	492944	326797			513	139470	147359	134488	136126	137438	148977	204206	162882	151416
514		696384	845698	1040480	1498402	1462326	1159001	1304111	1366691	1263068	1140084			514	189027	268436	446656	522240	324898	405665	345731	410432	339507	454362			514	704858	1400056	1154472	726399	1003774	752703	1190488	1295232	1188034	1022432			514	280141	450562	311476	304816	411434	379841	606650	430046	345101
515		196771	246635	378724	712674	644458	389554	614478	707083	759099	607069			515	157681	212632	358043	352662	222194	334914	277231	346752	257263	300103			515	296046	586184	530773	340136	447339	340830	527295	564677	497305	324723			515	139393	146235	135549	138751	139131	152506	207349	159575	153991
516		697509	840118	1046712	1493066	1463114	1162087	1310376	1364054	1268416	1138703			516	189321	268930	450658	521612	323019	400996	345291	411335	338758	457810			516	698737	1389556	1142257	727140	991826	738245	1177432	1279912	1180891	1014446			516	280672	450478	309737	303676	412289	382909	609990	434621	344138
517		197747	251671	376528	718691	640288	397228	633717	710532	770801	619429			517	158548	214822	363906	348914	223336	339007	277396	344542	260819	298237			517	299080	573996	535504	340754	447944	343684	532854	565692	499362	329749			517	136069	147384	134532	140667	138164	155627	207885	154314	155626
518		698721	846219	1045335	1482050	1459792	1160118	1306787	1357234	1271116	1128202			518	189938	268934	455774	530773	325408	405876	346300	413591	341500	462147			518	700716	1391287	1149499	728562	999296	735645	1178546	1288919	1180274	1024227			518	280901	452411	312265	304204	411108	384744	617376	439144	346286
519		197024	254244	361633	716352	644753	388638	643380	699471	759146	612061			519	158762	213672	365027	355136	221796	343221	283016	338201	260633	300248			519	295228	568424	524796	336604	442489	340807	525121	557592	495872	322062			519	136731	147112	135092	141327	139265	157117	206566	152951	153061
520		693622	839813	1035900	1482929	1453874	1152514	1300663	1352501	1262674	1138648			520	190144	269859	456064	533670	329287	408346	350864	413171	343158	461931			520	698164	1371446	1143178	722471	995439	740256	1176157	1278186	1178425	1016252			520	281951	450168	311974	304832	413096	389958	619477	437191	346886
521		193556	252741	357694	711888	628444	377147	644758	698297	749378	599322			521	158566	214111	369473	354906	224005	348503	284916	333933	262364	301287			521	300384	570878	530494	341611	450645	339329	532786	566019	502872	324549			521	137439	147087	134297	139013	138195	155193	207277	151982	153044
522		688260	835488	1041775	1485492	1458095	1151494	1300994	1365523	1261201	1136239			522	190083	268130	453453	531648	327676	406860	349657	413789	339953	460206			522	704479	1378996	1150551	728294	1004758	749118	1190274	1288579	1186982	1022259			522	279117	450592	306004	309049	408689	386089	620906	437608	344372
523		194907	252075	359610	716243	639854	378121	650191	705968	744612	601212			523	158899	212453	361723	348411	223239	346335	281668	329742	256540	303293			523	297014	569440	528867	342077	448078	341473	535529	561098	500388	319341			523	137592	145892	134445	137925	137990	159078	208974	152187	155102
524		694029	841011	1044651	1488542	1455026	1146593	1307418	1365530	1266680	1136902			524	188427	268627	456192	529811	328360	404983	347331	415688	340574	461009			524	700523	1387381	1151224	728671	1000711	746733	1193046	1289704	1191930	1021067			524	281039	454829	306114	308366	414609	390342	623045	435974	354485
525		193530	254958	358932	702573	628597	382517	641023	706713	735179	594644			525	159034	214835	367604	355609	225603	353021	279274	331712	253304	306215			525	298873	574629	534591	343551	437884	343302	532456	569979	506772	326536			525	137105	153416	134894	139055	138314	158030	212584	150033	153039
526		695506	832781	1038581	1496638	1456519	1149353	1309718	1371748	1264362	1134792			526	189897	270605	456971	530451	328624	405156	347141	414044	342239	459320			526	696189	1378690	1152162	734384	1002393	750035	1182897	1287553	1190576	1019004			526	282518	454509	299467	308311	411737	386086	623424	434371	354159
527		190849	254759	359651	704046	622602	384038	638038	711296	738751	597041			527	156884	212664	364241	350796	221663	345485	276063	328622	248859	303189			527	299962	568266	520983	342019	435393	343115	535684	564499	503872	323043			527	136611	154388	133238	140253	138461	158268	214421	152037	152604
528		691382	829182	1038751	1484858	1459993	1141692	1303924	1363152	1264846	1129490			528	188428	270647	453513	529597	327259	401690	348174	413752	343051	460612			528	686327	1365995	1148983	730813	993243	743736	1173357	1280115	1188254	1008093			528	282533	452114	302516	310993	410704	390382	626190	432250	352433
529		188795	257133	361099	698073	625721	388339	634194	710053	745548	595658			529	158318	214406	372062	360719	225774	352457	283014	330887	254925	304272			529	301131	573644	522176	344503	438369	345169	539020	566082	506878	327452			529	136176	157139	133759	139176	137656	157613	217140	152996	152551
530		689088	830180	1030665	1487149	1451780	1144256	1305702	1368805	1266320	1135312			530	188902	269468	454473	538493	328878	407237	350946	422009	342931	458653			530	689387	1368632	1160009	728396	997625	751077	1178166	1288619	1190734	1014991			530	279774	448626	297431	309229	411466	385160	628742	429049	353533
531		184739	257128	355124	697193	623278	390075	641739	704361	737971	595029			531	157992	212474	368193	354043	223019	347686	279573	328134	251087	304869			531	304768	575458	519892	342592	443251	346660	533364	567934	506448	323199			531	136383	159166	133859	137099	136948	152598	216161	159359	151461
532		687209	830546	1029721	1473763	1450157	1134792	1298632	1364769	1257021	1124130			532	188534	267097	457173	534771	330264	402981	346721	416839	341296	457576			532	690357	1371267	1172597	735900	995527	752418	1180487	1292507	1196349	1017274			532	281113	451522	300281	314308	414471	384714	633119	430161	355526
533		182467	258924	353159	692544	626854	380168	630379	707262	730754	596318			533	158005	214407	375331	356409	223664	352321	281736	328978	249506	304378			533	303938	576781	522909	340513	436380	345349	530425	571422	504008	323008			533	135128	158304	133676	136878	138160	150017	215272	161728	151130
534		689925	828997	1037899	1493054	1458740	1144339	1313919	1370225	1266415	1126052			534	189037	268177	456758	535481	328679	407391	349527	420832	342994	461565			534	694294	1365564	1171071	736476	996642	754313	1174989	1292411	1200922	1020291			534	281140	447102	297838	312603	409801	384686	642624	424303	351256
535		180086	255994	348759	696916	627818	377242	637910	707649	719779	589360			535	159683	214262	372537	359837	224390	352705	281411	329410	248503	304464			535	305766	577091	520398	335918	433375	349994	533065	571347	507479	322350			535	133505	157776	132145	137605	139300	148021	213791	165776	154133
536		686983	831638	1043526	1494191	1460500	1156002	1314978	1369991	1267581	1140774			536	189939	268906	455189	531891	327247	405661	347001	414968	341188	455591			536	692606	1361448	1169973	736861	986279	747285	1163081	1295149	1199655	1014102			536	276793	440781	295744	309387	406204	380205	623211	419440	349578
537		177153	254139	353116	685722	621959	374672	627693	707071	725912	590031			537	159141	212853	372853	357489	223218	350986	281289	332674	249699	306065			537	305484	574746	524036	337698	433085	353408	535186	567505	506719	318855			537	133041	158724	131570	139137	139850	149909	214183	168487	155306
538		681523	829541	1033226	1482444	1449864	1140994	1306019	1362359	1257106	1129679			538	190076	270685	457357	533873	329459	406841	351094	422761	339619	460402			538	689426	1357319	1170443	736866	992676	752475	1173351	1297353	1202936	1018211			538	277498	441453	290587	310466	405751	382554	624894	417662	354772
539		181222	253988	356799	686768	613302	364448	618810	702659	720956	585700			539	158335	215669	375110	359710	226539	351348	283084	335798	253939	306724			539	303226	582062	531205	335226	435021	352950	537746	576518	508646	320919			539	131660	158575	131694	137739	141289	151726	209781	171184	153628
540		683475	829203	1044756	1490669	1459383	1153884	1319522	1364266	1263420	1133652			540	188334	269571	458039	536454	324783	405957	350279	417592	340868	458968			540	693695	1372326	1194221	744471	1000872	760694	1187289	1307951	1208179	1027883			540	283293	445287	289930	310816	407668	388349	629606	415157	356728
541		181021	252429	355413	686078	596484	367578	618039	695881	727225	576864			541	157923	216506	377092	354054	225101	352025	279622	335429	255087	304919			541	306260	578099	533226	335177	437214	353191	529170	568398	506143	315639			541	131199	160672	131319	139914	142787	152339	211247	169583	155619
542		683098	824887	1038058	1491626	1467905	1154128	1322030	1369236	1268549	1130417			542	188394	268966	461504	538193	330910	405905	350466	419870	344385	460023			542	692487	1364759	1182271	734105	1001178	760874	1178118	1295693	1202871	1014176			542	283217	445701	288347	308731	404791	390201	619932	414636	356083
543		182041	247951	354448	684614	573991	364125	628243	688403	729795	578767			543	158336	213777	370976	348987	222191	347271	277531	331416	256396	304070			543	306443	576716	527763	334990	441214	350224	529426	571297	506284	314792			543	129219	160388	130309	136803	142056	151803	209003	161316	155146
544		677711	814019	1028519	1494745	1460422	1148675	1316647	1357289	1263851	1118627			544	187809	270182	462944	545092	329360	407069	351256	416932	344252	459321			544	692344	1357743	1191823	729787	992161	750801	1175242	1302470	1199917	1015079			544	282628	447949	287806	309973	408538	392700	622928	412789	362503
545		181674	243339	351853	680857	564916	368529	627324	679693	713182	575206			545	159542	213935	369457	346388	223952	349845	280748	334661	257821	305006			545	305116	577244	521242	336266	437171	347776	527277	569431	500989	313172			545	130990	159152	130359	134973	143651	150868	212104	162426	153494
546		678513	817584	1035375	1495871	1478368	1155854	1331271	1368193	1266024	1126594			546	188077	273496	465314	545777	329341	407728	354453	420961	344951	462839			546	692826	1362150	1184385	734231	1007593	755933	1181651	1305893	1202796	1018537			546	279311	443568	280364	306166	402751	390801	624158	412406	358014
547		181054	242021	357955	683739	563054	369868	630741	680028	717974	572644			547	159109	215036	366099	343939	225177	347109	284511	331259	262389	306454			547	307055	583731	527309	333805	436687	350483	532589	570737	507909	316159			547	129181	160533	129278	136090	144191	153071	210163	161681	154491
548		672626	809232	1032361	1494020	1479969	1153529	1330735	1360340	1268544	1128792			548	188549	271161	465269	547468	326990	407047	355040	414219	345289	462937			548	691321	1362068	1192735	727476	992947	745248	1165179	1295954	1194236	1009842			548	283112	446580	282444	306843	408204	398069	637192	415214	364420
549		181888	239577	355224	681225	555513	368446	631808	679792	704915	563381			549	157114	215125	356434	335834	224154	344809	280431	329099	255857	303394			549	309792	592264	529216	332714	434012	348721	531954	574203	512089	315982			549	131038	161158	130923	135341	143021	151276	210971	162238	152419
550		675172	811056	1035978	1495617	1479054	1150131	1335913	1367498	1277701	1130307			550	188654	269907	461897	541016	326994	407986	356165	416081	346987	458844			550	696083	1374342	1204218	739074	1010371	753767	1184809	1316156	1209261	1026257			550	281693	445529	277937	303706	408422	396534	625961	414674	361721
551		183588	239777	361852	688176	557958	367650	640820	690614	706121	565581			551	158588	215570	355806	339791	225323	344664	286846	330699	257658	302788			551	309625	579553	527579	333016	434126	353896	531634	573328	512248	315041			551	128851	161962	129419	135482	141302	150889	212479	164591	151804
552		676661	804404	1035099	1489092	1463571	1142902	1331613	1363816	1271933	1124038			552	186798	271341	470189	544493	329204	409577	358709	420658	345559	463857			552	693358	1365554	1189549	739342	1007329	757361	1174364	1305411	1203917	1018253			552	280191	445234	278496	304349	401454	390474	629612	416137	361530
553		182042	241187	363496	686151	553144	366254	637854	672989	708598	567751			553	158159	216128	357193	339680	226062	345959	285310	332818	259262	303582			553	309514	575352	531012	336086	435936	355062	529246	572710	515716	316672			553	129693	162828	129902	137197	143528	150827	210747	162707	151014
554		673035	811572	1032600	1493255	1464118	1137262	1329248	1358274	1277027	1128234			554	186763	271406	472398	547059	329510	408642	359413	415368	345970	463144			554	687583	1357534	1188974	726493	994783	751972	1160943	1303036	1197303	1014062			554	281023	444362	278622	302604	398600	393062	625621	415019	360325
555		180242	238574	355200	687169	553554	365997	645644	665901	718377	567057			555	157566	216569	352205	341917	224697	344292	286192	334871	259799	306294			555	309880	577526	529161	333781	436887	350449	525797	566968	519728	318005			555	129467	163206	129317	137417	142633	152632	210363	165837	150471
556		674706	817258	1040034	1495387	1450110	1137650	1335630	1364241	1281735	1126461			556	186781	269957	471086	546098	328951	410282	359747	418797	347609	464257			556	686057	1364113	1191955	730930	997771	755979	1160394	1298396	1206772	1013302			556	279899	441406	275331	306669	398583	394498	625529	415853	359374
557		179099	239326	349457	686823	549126	365429	650452	663005	726911	563534			557	158180	215359	357656	347294	226996	351521	290046	334591	263165	305586			557	308692	577838	522284	331611	443164	350482	527854	560693	515038	315315			557	130170	162481	129476	138794	143428	151554	211089	167591	150014
558		673393	810075	1036818	1498277	1448632	1135881	1338627	1363839	1278976	1129527			558	186074	270681	474744	552751	332335	410701	357223	415937	346422	469381			558	680162	1364850	1177377	729829	992476	748268	1152889	1294422	1199438	1005994			558	283435	443212	276483	305771	403872	396323	631188	417831	369322
559		179395	238606	349056	669429	543003	369326	640975	663062	721746	561401			559	158602	215475	361117	348886	225746	349631	285142	336116	260822	307071			559	311564	582316	521357	330519	447251	356238	523300	561619	513097	315501			559	131219	163399	130277	138221	144126	150635	208728	164419	150227
560		678779	810019	1037645	1501158	1455064	1136576	1342819	1369973	1282795	1132568			560	188414	271997	477733	556816	334340	412422	358753	419171	348099	466083			560	686801	1372373	1185071	729648	998888	753935	1157541	1300396	1211199	1013974			560	282786	443418	274399	300286	403239	393693	626709	413666	365675
561		176413	233156	348146	667841	547069	365119	653559	659167	723464	562668			561	158358	216216	365233	350531	225107	356223	290612	338594	257938	308660			561	313184	582958	527447	335158	450222	357216	524260	568514	513157	316211			561	130406	164182	128943	137722	143974	152175	212722	160544	148456
562		682106	812968	1037797	1498849	1452599	1133134	1349517	1369538	1273507	1130894			562	186969	268741	479484	553106	331644	412059	358844	418408	348284	465791			562	682822	1360332	1176641	724839	999805	759064	1149177	1293310	1198222	1008966			562	283371	444218	277040	303805	406431	393452	632525	417435	362814
563		177116	231326	349285	658020	546314	364409	644126	656314	721370	563097			563	158881	216551	368497	348092	226961	353290	287976	339167	260539	306009			563	304270	586522	526568	336622	450729	358721	522487	567209	516044	314332			563	130420	164708	130269	136684	144467	147940	209744	155842	147046
564		680608	806492	1028329	1490488	1443039	1125307	1342855	1355113	1271762	1124636			564	186988	270537	481956	559612	332616	411064	356261	419786	343914	465754			564	691819	1375339	1196241	729531	1012430	755211	1138894	1309022	1208359	1013582			564	281176	442875	272491	302122	404092	387697	625964	413440	360863
565		175271	230015	340751	659466	540488	368342	641005	644778	720949	553330			565	157583	216677	373249	351151	227078	354171	289583	341921	263692	307272			565	306537	588429	525899	332966	449212	354427	515099	562712	512204	312355			565	129972	163307	131378	137431	144194	149651	211054	158622	148266
566		670386	803241	1028172	1486971	1433605	1123341	1340613	1355411	1270011	1128434			566	186734	270624	482279	561101	333838	411215	358962	418533	344901	465069			566	690105	1393217	1203909	731299	1010675	756274	1151571	1310276	1207602	1021624			566	281221	443885	273876	299270	408069	385804	630708	417674	363164
567		177814	230519	338093	655848	537206	369199	642055	651894	715814	551346			567	156587	215221	366909	348254	225519	353753	290746	339279	262801	302575			567	306473	592248	528816	326386	441483	354602	519188	565513	513489	311314			567	130533	163930	128906	136371	144594	151723	211288	153048	145887
568		668754	804904	1032208	1486260	1426983	1127674	1345795	1355612	1267487	1130193			568	187622	270397	485916	561812	333427	412011	360392	420192	347134	467396			568	690299	1396319	1193463	736292	1010549	754152	1151176	1301504	1197414	1012749			568	281731	444166	273268	296492	405807	384804	628343	410316	362451
569		177371	233484	338568	659099	543646	369146	638786	649221	710096	541736			569	157340	213004	359228	345625	225919	349938	292376	336536	261299	305477			569	310969	592982	531104	334278	445334	359994	529222	576030	517575	315543			569	132331	165472	129491	134870	145165	152886	210939	145432	146877
570		663234	801104	1025764	1486234	1426881	1118974	1341763	1354983	1265848	1124810			570	186034	268374	488376	557744	332745	409914	359264	416449	348876	465228			570	693691	1386677	1195172	733279	1008545	752948	1153833	1307623	1203525	1019236			570	284392	445511	276761	297688	408190	385526	634907	415212	362863
571		178343	236389	344848	665448	547711	372095	638034	648754	700532	543336			571	158977	215779	365722	354258	229740	356989	294124	346012	264394	309827			571	314603	598747	536297	335218	446842	357090	523239	577969	518926	315606			571	132076	165197	129402	134472	143936	152411	212200	143079	148252
572		664983	796928	1022795	1491998	1424830	1120184	1341096	1351252	1266557	1127938			572	186721	272772	483936	563016	334281	411874	361414	423224	347952	473149			572	694683	1391894	1204306	732604	1009709	752608	1160604	1311384	1201829	1023689			572	283495	445906	272716	294742	406743	382534	628672	410116	360499
573		181546	240618	344394	676972	558664	378510	647384	652986	698898	553954			573	158237	215296	368634	355430	226029	354015	295981	345036	262192	307451			573	313429	601296	539261	333879	446064	359872	521214	575014	511042	315481			573	132246	164551	130504	135604	142006	151221	212496	144741	147622
574		670884	804127	1026866	1493720	1428830	1124074	1356527	1353331	1262644	1127649			574	186086	272259	491984	564486	336939	413388	361087	420144	348964	467256			574	693726	1393018	1192307	726501	1005164	755335	1147407	1305151	1195841	1015690			574	285741	452322	273577	296463	409006	385590	635031	413506	364092
575		179564	238767	340699	656844	552317	376754	642216	653340	692564	539434			575	160771	219898	368124	353129	231341	351211	295564	345087	264928	309072			575	311332	592719	539848	327404	445254	354101	514828	567812	512169	316824			575	132119	165056	130227	134144	142420	151395	212750	144902	147243
576		668111	801526	1029807	1496252	1438716	1122517	1356672	1357412	1262786	1132005			576	185651	273282	490649	564181	331826	409586	361986	417712	347758	465701			576	692765	1397306	1194794	715171	996561	745438	1139386	1292529	1199354	1007374			576	283459	448166	273744	291990	405408	380368	629021	409940	361858
577		179191	238526	334159	664054	549829	364679	649539	649973	694812	537473			577	158680	218796	366682	355218	227876	336055	293907	340783	263698	305769			577	313353	597045	540833	331604	447556	354236	510878	568857	517414	314384			577	130860	164379	130809	136159	142284	153387	212447	143519	146354
578		664999	804187	1030017	1494788	1432372	1117958	1352082	1350679	1265929	1130769			578	187908	272991	490533	562109	336328	412421	359605	413965	349581	464272			578	700780	1402966	1212264	716983	997794	752992	1142356	1308521	1213228	1018782			578	284818	452962	276529	297369	405809	382117	630249	413064	367021
579		177792	234132	331649	662876	545073	368724	635694	638711	689472	528946			579	158036	217333	363586	357051	229521	328417	295846	338606	264654	304807			579	314739	599991	547720	337481	451095	356961	519955	574628	519787	315081			579	130558	160272	129550	133494	141536	149038	212593	140846	144423
580		665081	801156	1033967	1505432	1432698	1138782	1362965	1359837	1266301	1136189			580	186031	269973	491693	565284	337535	409786	360086	415944	350048	464536			580	698676	1404681	1209247	720686	1006923	758724	1140281	1306741	1221764	1019699			580	281223	447059	275427	295146	405526	375058	624914	408073	361694
581		176051	230177	330416	669237	543523	374462	634428	636951	686696	526120			581	157567	216390	363888	352270	225539	319741	292209	331229	262878	299579			581	319727	597844	546766	337121	444330	359038	522735	567739	527312	315454			581	132366	161832	130749	136342	141682	149997	212812	141326	146236
582		667734	798292	1029095	1503082	1431064	1130336	1357720	1346181	1260225	1125646			582	188262	274769	491456	567388	338241	415771	363496	420992	349377	467516			582	704573	1417941	1215924	725153	1006415	755370	1147331	1307886	1231649	1027831			582	284615	449139	275799	295845	405024	374296	624677	410190	359544
583		178338	235592	331644	673526	542017	382056	617503	640519	688833	526254			583	157181	216075	365542	350622	225721	315039	288389	331772	262390	297727			583	314008	591825	546688	330961	436845	360731	519254	561595	524411	309614			583	133549	158988	129574	134204	139819	148157	209268	142264	145429
584		660465	792221	1016234	1492929	1422876	1122359	1354139	1342902	1250633	1115267			584	187316	275538	486397	560749	334897	411797	361639	418317	351988	466621			584	695038	1400922	1212973	722805	1009176	749968	1138796	1298081	1228115	1018661			584	283962	447709	275329	297814	401404	370971	625791	409664	364128
585		179484	236010	328020	672531	541776	382184	617468	635980	680329	525725			585	158660	217119	360018	351182	227611	317754	290877	334198	263024	298864			585	316050	608191	544364	333336	438604	358946	518186	563716	524488	313094			585	133875	160960	130821	135892	140880	150414	213624	146178	146167
586		664319	791187	1007793	1497307	1425692	1126566	1350991	1339478	1249541	1112413			586	186348	273493	480656	554949	333031	411208	359070	418950	348953	464060			586	694668	1408468	1214999	725704	1014042	760953	1147166	1304957	1235129	1027146			586	280543	444020	275496	297693	400121	370271	619533	405286	363332
587		183803	237022	330239	666412	550862	381424	625419	647979	678993	528506			587	157904	217068	360682	351996	226999	314510	290233	335451	264794	303904			587	314778	609198	544648	332911	442753	357133	523812	562443	530641	314323			587	134197	162548	129694	135205	140564	146464	214319	143681	144144
588		677857	810125	1024257	1520817	1440675	1139374	1364902	1354406	1266816	1116397			588	187781	274771	486109	557813	338266	409991	357284	418244	348641	464097			588	690720	1406909	1210817	716937	1004069	752702	1145633	1298993	1233174	1022669			588	280474	446494	274666	296507	400149	368069	617694	403659	366162
589		181630	233154	331176	659699	541014	382029	601535	655407	668002	519237			589	159383	217746	357098	348751	228049	310079	288619	335830	264372	299770			589	316019	607948	543465	334056	447012	356926	521007	562384	527008	312042			589	133006	163495	130879	135531	140340	145185	214636	144981	142848
590		675729	807966	1014073	1515479	1432595	1127137	1354538	1347739	1260429	1105717			590	187254	274819	481103	551052	335813	411011	358409	419659	346119	465049			590	692779	1413647	1215392	721658	1004096	748934	1150299	1299039	1241954	1021361			590	281918	443508	274321	295722	399969	370554	621356	405942	364684
591		184907	234252	328047	651378	543058	380161	602359	656709	667918	513763			591	158322	217314	363731	352926	227805	311422	290878	334370	263528	301509			591	316000	608055	539941	331212	447516	353479	522765	563551	529127	310809			591	132982	162551	130053	133969	140822	143550	214977	141647	143760
592		671149	801203	1006378	1513590	1423103	1122534	1353476	1341002	1263561	1097084			592	187927	272611	475386	544425	333957	414402	360927	419081	347085	470778			592	691754	1414515	1207940	712705	998749	741705	1144588	1305418	1228629	1021711			592	279778	443143	274177	294434	396218	373568	617389	404166	367272
593		182934	232961	328674	652056	540786	381484	597441	668947	666046	516855			593	157490	214761	359601	347293	226938	308672	290446	336453	256837	300104			593	318041	605583	542511	328014	445841	354509	525405	568859	524106	309206			593	131279	160569	128906	136179	141301	145958	211054	138239	143361
594		678427	808782	1014812	1509720	1430071	1129252	1356126	1355734	1267331	1104108			594	185785	272405	476631	543926	332761	408877	360125	418571	344271	466853			594	687479	1421739	1216311	720060	1004847	741276	1145569	1314979	1234789	1028540			594	281031	450045	277751	298146	399834	373186	617594	407029	368827
595		183342	227632	327929	657492	540169	393124	588152	663673	661269	513527			595	157766	218678	366389	356964	226976	310806	289698	337846	260473	301712			595	321016	602441	545043	330669	440742	352975	527573	562997	526859	307040			595	132018	162601	129347	133852	143087	148226	210014	140147	143352
596		671868	801571	1004759	1512375	1426897	1126043	1357166	1344019	1266486	1096333			596	186646	274272	474643	543759	335613	409350	361743	421068	345716	465774			596	682844	1410917	1198782	714133	994259	739852	1134749	1300589	1230984	1020626			596	282634	447135	278454	297127	400971	378811	614707	406130	366958
597		181685	229342	324169	652048	542585	399622	591718	667470	665491	510242			597	157416	216106	362233	354776	226424	311006	290022	330646	260168	300664			597	321517	595388	539591	331005	441315	354586	526781	560819	526393	306124			597	131828	164432	130770	131006	142889	147906	208297	144114	143349
598		669006	804296	1001746	1517083	1425710	1126082	1354957	1353959	1258894	1098741			598	186481	274366	486080	559899	335899	412621	363962	424338	349140	471079			598	688042	1399624	1203606	711927	995070	743629	1148099	1295906	1233142	1017780			598	283451	441799	281968	295378	396421	375967	606617	404088	365799
599		181997	230914	325710	651258	541703	416659	597121	661519	660459	517812			599	156730	214979	358786	346924	223609	307186	286809	327478	256923	298990			599	324486	592509	539996	329617	432657	352892	521655	557779	527146	304014			599	131851	163587	131367	132583	142991	147546	204374	145569	143689
600		669929	805938	1003339	1514707	1415830	1121807	1358818	1344261	1260881	1091137			600	186519	274772	485866	553821	337506	410669	363124	424354	349748	469327			600	693189	1396810	1205291	711639	988810	739601	1137139	1292224	1231478	1013419			600	284759	443953	284964	294221	396924	381124	610193	406659	368600
601		180189	224788	326578	640702	550235	420946	595466	652344	657420	515605			601	157112	216068	360854	351155	226191	306646	288432	328595	260281	301636			601	325564	597538	533078	330538	433352	354151	520422	555031	527854	298696			601	130482	162721	131510	131221	142838	141613	205954	145055	140258
602		664948	804611	1000617	1515635	1420369	1132173	1352392	1342552	1253750	1090989			602	186622	276533	481904	554181	337024	408923	360514	419607	347753	469793			602	693371	1393017	1194291	703903	988797	748423	1145897	1292965	1228758	1016198			602	286527	441189	287234	293464	393524	377009	606549	402942	371462
603		180202	221437	326599	642641	559839	424111	604037	654091	665661	517287			603	157549	214602	360291	346943	225238	300575	284504	325853	259198	298051			603	325573	595702	540326	328381	434408	353002	517412	560378	529039	297721			603	131351	162651	131977	132839	141836	140071	201538	146526	139914
604		672289	804830	1008597	1527109	1421302	1127717	1353327	1351012	1261444	1096089			604	187390	275472	484289	554445	338109	409348	361653	423187	349951	467573			604	694778	1394070	1195001	703936	985429	737917	1141474	1295554	1226996	1006341			604	285749	439286	288930	295114	392219	378682	610451	400530	375839
605		182021	221515	320182	636121	555455	414139	600203	645998	663877	503556			605	157972	217626	359278	350810	226939	302697	287360	330656	261517	298525			605	330666	598328	532600	326444	438636	353635	518256	558899	521482	294262			605	133383	161972	131084	130104	142602	139912	199077	147471	139867
606		667312	799725	1012609	1519500	1425522	1124193	1355547	1345219	1261892	1082647			606	186747	274948	480941	554696	337936	408193	361389	421189	349696	468275			606	702171	1400474	1211897	709411	999843	746526	1144432	1313204	1231484	1018194			606	285788	443037	290651	291214	389527	384343	607952	398674	379369
607		180212	221890	324244	626809	553052	426869	609871	644802	673477	512414			607	158940	217633	355962	353557	226334	304767	287465	330220	262557	298940			607	327822	601406	542697	331034	448284	352329	520856	567608	521259	296564			607	133922	164351	133430	130986	143490	139667	200238	153281	137175
608		661809	793966	1000832	1512417	1418976	1119854	1352223	1329186	1250459	1069552			608	185572	274361	479908	551287	333955	406392	358022	420642	347179	469431			608	700470	1405896	1206519	709377	1000591	746295	1144814	1313664	1226168	1016655			608	285778	445515	293572	289351	391894	389711	607926	402065	379506
609		179172	217801	321844	622141	553013	425327	620662	631078	673628	508193			609	156529	214096	352745	345612	224344	302744	283270	324731	258330	295763			609	325919	594710	545614	331346	442983	352272	515723	564758	511826	291834			609	131102	164762	133601	129526	143131	138608	197583	156073	137867
610		665492	792846	1003176	1512838	1418816	1124279	1368444	1340074	1261929	1073414			610	187387	276464	486528	555651	341397	405145	362610	422060	350544	468369			610	698067	1412283	1220851	719256	1004464	746093	1150923	1332875	1228947	1023433			610	280179	443399	294143	283571	387860	384711	606684	402364	377488
611		175066	218515	324254	608770	554802	426048	621172	630765	680690	502962			611	157493	215622	356636	350013	227451	305366	288114	327914	256456	300724			611	326405	601117	543156	332951	449703	354071	517811	568372	513173	291187			611	132910	163353	133066	129298	142401	138054	193301	158122	136958
612		661023	788425	995708	1503468	1407952	1122971	1359006	1331815	1249240	1065371			612	186008	273292	477401	545977	337678	403923	360736	417843	348160	463463			612	687708	1392609	1206802	714362	991094	744672	1131139	1305264	1211573	1012357			612	279617	441973	296083	284497	384109	385564	603438	402850	377296
613		173524	220103	321541	617083	540010	421880	613816	627788	681663	504701			613	157511	214219	353913	347437	224714	303001	286068	331959	253359	301076			613	319217	592566	533028	334756	444342	355178	510384	561788	512204	289717			613	130435	163303	134606	127656	140243	136946	192603	157648	135154
614		664419	785773	997243	1511654	1419795	1125489	1358771	1337636	1261180	1064870			614	186566	275297	478053	549514	336694	403416	360959	420372	349320	467726			614	688607	1383726	1198355	721565	986667	747761	1124034	1311373	1209341	1007730			614	278420	443785	302415	282292	380846	386903	599055	401985	378004
615		175114	219483	320915	624355	536797	426142	599917	636879	680494	504317			615	158423	214457	353047	346129	225318	302121	287009	324365	253610	296446			615	323272	588271	535410	332605	447706	360412	514657	567909	515893	291652			615	132509	165461	136057	126706	140444	137437	190989	149658	137085
616		659723	786196	998601	1523584	1421898	1122606	1359619	1344502	1264527	1064285			616	187041	276203	479484	547121	336019	403517	358555	420107	350423	469676			616	687255	1387535	1193669	713904	983799	749304	1125458	1319387	1217831	1004596			616	278569	442676	308682	280870	380091	385429	597506	403991	380029
617		173213	214796	319356	617307	519024	413099	579139	623149	672163	490329			617	157350	214651	355918	345668	226385	300366	284999	324791	254744	296130			617	321344	597809	541947	336786	448778	358913	516367	566220	514193	293701			617	134101	165555	137688	128154	141172	137213	193827	141031	136812
618		658281	779242	988578	1509418	1409627	1124046	1361254	1336248	1256544	1056027			618	184954	274714	476989	543506	335884	401643	359713	415021	350082	464503			618	680657	1366976	1187354	710300	978826	743821	1123346	1302900	1212616	1004116			618	279330	434602	312728	279008	379506	389807	589709	405111	380338
619		172750	214439	315791	622024	520276	409453	573476	627951	662911	484511			619	156329	214550	353569	341730	224453	303168	286715	326271	255208	297245			619	323957	599754	530901	334978	444074	359233	510059	568043	513607	293564			619	132921	165738	137341	127017	140568	137726	193193	139876	137549
620		650674	774968	978862	1510716	1414522	1117397	1352944	1335308	1259584	1049662			620	186198	274024	477465	544815	336355	400714	359603	418696	348413	467048			620	683804	1375716	1183271	714335	987994	749096	1135089	1303142	1202389	1010626			620	277393	426830	314156	272934	377798	380393	589907	402697	380099
621		172051	212212	310554	628271	520435	404054	581973	625272	663292	485422			621	157349	216421	354144	343276	228264	307248	289470	328851	255541	298884			621	325336	600902	535355	336364	441331	353297	511854	558813	509658	292651			621	133890	166886	137467	127229	141316	139419	193356	141349	136641
622		653660	769929	978993	1505718	1406877	1107364	1350824	1329847	1250042	1046844			622	185953	272776	479799	549264	338068	398835	362761	421569	350668	467727			622	673907	1370478	1179857	714195	981948	739278	1129887	1287952	1187194	990671			622	278021	428835	320264	273068	375789	383719	591900	406518	380411
623		171539	214813	306307	631916	520539	403229	580046	629932	669495	483471			623	157076	214462	353063	342269	225872	304529	282971	325219	249581	297317			623	324932	608076	538260	343706	443534	353263	520320	565551	518299	295403			623	137089	164811	138081	128583	140299	139644	193226	142374	136926
624		643174	765862	977004	1508694	1405171	1111387	1355121	1327261	1246079	1045257			624	185768	272506	476914	548724	337756	400798	359626	419806	349797	469230			624	674422	1360228	1172945	715516	974589	743163	1132853	1278634	1185339	990362			624	278548	427271	319014	268881	374593	379782	582024	402215	374901
625		171409	215819	302962	623632	506186	388557	570713	634143	660254	490125			625	156294	214262	354104	343656	225010	305051	285749	327166	248958	298438			625	323122	610866	538478	342389	440159	350626	512133	561536	513351	291646			625	138544	164617	137258	131704	140592	139753	191777	143171	135749
626		647154	767568	975953	1513504	1403779	1114654	1358618	1339216	1255100	1043010			626	185895	272686	477373	546434	338501	400610	364277	421117	351379	467876			626	685696	1381711	1184071	720126	976403	744086	1140947	1288074	1195015	1003494			626	286263	429054	316962	271279	375975	381749	592426	400604	377341
627		171368	216181	296608	621704	505291	394955	563568	637607	663047	495710			627	157780	214035	352050	341523	226440	308957	285870	330186	251287	300083			627	319918	606921	527231	338033	435931	352154	508066	561771	512117	290669			627	138204	163474	138752	133213	140756	141663	193038	146456	136926
628		643778	756987	974192	1511130	1397039	1112803	1362953	1329199	1248384	1037693			628	187062	271594	476649	547927	335233	401144	361264	419780	350502	466714			628	678566	1366786	1170488	715556	969366	738742	1131036	1274373	1186037	987057			628	289307	432107	324969	274735	377902	381036	595377	403157	379714
629		172134	215033	294557	623850	512164	404804	568110	633731	666461	503538			629	156361	214937	351622	342698	225406	305830	283224	324468	249333	299130			629	321079	601611	519356	338488	435308	353707	507834	550648	509268	289761			629	139119	166169	138455	134281	140189	140235	193825	139447	138027
630		649297	757953	981076	1514613	1396991	1114231	1361642	1338449	1260633	1045681			630	185715	270529	479286	551714	333386	401409	361265	417662	352483	468595			630	682379	1360194	1161412	720093	978555	741908	1133441	1270394	1190454	989621			630	284651	427703	324894	273127	377353	374529	587074	403292	376246
631		171677	205734	291323	616477	511613	405443	560302	628484	660819	499299			631	157907	214708	351116	345590	226622	307177	282888	326307	249988	301097			631	320332	595006	514297	336527	439971	351047	507599	547932	506299	288694			631	138510	165257	139297	134977	140709	140231	193122	140798	142992
632		646153	753915	982675	1504383	1394455	1106251	1357177	1326566	1260264	1045364			632	185513	271541	479778	548839	336468	401247	359824	418343	353472	466084			632	675969	1356495	1144184	713731	969064	736399	1118519	1258508	1176044	983622			632	289572	430556	319165	272517	377222	373956	588036	401367	375578
633		171143	205425	291510	619117	512640	405492	561242	631807	655717	503736			633	157951	215161	351537	346434	225455	306236	283203	324872	250285	299949			633	320358	597170	506924	335610	440723	354031	507416	548568	502962	288208			633	138525	164628	139802	136274	139585	142666	191871	141927	143777
634		652467	757724	980742	1512658	1400171	1116209	1363782	1340364	1264334	1048778			634	185753	272426	480558	547729	337547	401122	361467	422125	349468	473554			634	668122	1338584	1125384	703824	959494	731646	1110653	1244104	1159866	973421			634	286131	429244	317097	273589	375318	367921	578610	399020	374313
635		172107	203697	292864	621122	511179	412399	560143	635124	652649	495276			635	157967	215523	354791	347810	226735	304663	281650	325389	253459	303485			635	321479	598652	504543	338506	442595	351253	509311	552931	504444	288363			635	137543	163893	139654	137009	138363	144331	192799	138480	143706
636		654099	763299	990427	1513468	1402374	1120330	1354979	1338844	1262353	1052261			636	185532	272749	479793	548252	334662	398938	362813	419126	351474	469786			636	668088	1339113	1123316	706417	961564	736530	1119508	1250300	1157745	971346			636	285100	426561	323014	273755	370508	362022	568792	392148	372167
637		170889	204265	293956	624150	514513	408869	557976	631536	655289	496413			637	157995	214139	352226	343707	224821	302153	283812	322362	252265	301546			637	321272	600004	510806	340145	444864	358319	513713	556044	503831	287913			637	134900	161569	138693	135654	137274	145469	192982	137098	142781
638		648995	754531	982768	1509774	1401494	1113277	1352192	1330362	1262443	1041899			638	184516	272211	481231	550478	336853	396515	362252	417777	352208	468026			638	661912	1333332	1116505	706576	959182	733926	1115332	1237608	1153017	966182			638	286443	429124	323209	273674	375153	360279	577729	397202	374240
639		171041	201298	287018	606533	504918	399859	545178	621745	638974	487606			639	157688	212686	347797	339737	225767	302617	283664	322599	250104	297150			639	319914	589079	499266	335208	439273	355004	505001	543009	494342	286325			639	135443	162898	139253	135841	137934	146470	191906	139489	143225
640		644879	747735	973124	1517899	1394543	1109804	1347411	1335547	1255275	1039266			640	182950	269784	482025	544633	336260	396605	360234	414561	348824	465649			640	659905	1330123	1118017	700728	952927	727660	1105269	1233139	1145619	968619			640	285037	427301	324812	273032	370299	355908	570578	395408	372483
641		171853	204048	285994	615484	510859	399552	543534	624366	646436	492087			641	158339	212476	344141	339434	225373	301384	285163	320106	247679	297693			641	319177	584094	491413	336233	436303	356217	509424	535077	495523	285892			641	134699	162740	139993	136887	138861	147643	191468	138219	142907
642		641864	749539	971608	1516657	1405672	1116367	1350214	1331723	1255978	1038946			642	184128	269304	483354	547417	334221	400202	361534	417934	351379	465610			642	658698	1323953	1103903	700451	945734	728125	1103679	1226737	1142591	959424			642	282272	428589	319390	273537	369066	352934	566360	392802	369841
643		170928	203467	287234	608938	519585	396106	539639	627403	648717	495219			643	157844	209224	344512	336164	223973	297438	279459	320448	247018	293207			643	321906	586099	499772	333859	441093	353553	511536	540469	496293	287865			643	134481	162350	139316	136750	136407	147057	189733	139741	141767
644		646204	749761	967476	1516189	1397806	1113534	1344552	1334572	1258328	1037292			644	185189	270973	481049	543857	333240	397822	360707	415320	350095	465131			644	656561	1326133	1102623	707606	956994	734878	1110431	1224194	1139544	960140			644	282589	429925	322131	271693	368487	352686	568740	390756	371168
645		170944	205722	285871	601607	529404	395784	526042	627953	643111	487344			645	157086	211461	342733	338926	224050	298128	282024	321924	249361	297531			645	317709	578348	496286	334499	435984	352676	505270	535765	493569	284483			645	134351	161356	139999	137915	137131	149128	192490	146857	139184
646		638666	748593	973200	1519917	1403854	1113041	1351461	1339291	1263824	1031826			646	186349	272820	480036	543121	335574	397252	360984	415130	351827	463917			646	654199	1324571	1102364	695972	952823	732495	1107262	1221929	1135292	957852			646	283098	434115	324036	273009	370080	356000	576864	394104	374824
647		168827	201354	282030	594933	523782	381808	518362	626970	644276	481342			647	157181	212065	345124	341274	225231	299774	281955	326030	249053	294811			647	316272	576557	498549	332808	431739	357495	503469	528754	490770	283607			647	134651	159346	138425	138277	138183	149139	191674	152863	137632
648		631462	738270	959809	1520934	1396286	1112392	1345719	1343521	1258004	1021084			648	184326	273730	481743	544931	335314	398478	362551	417418	352084	466445			648	658643	1317929	1109027	700239	956885	731755	1111181	1220806	1135872	961729			648	284676	433133	324743	274079	371498	356146	577574	392717	377930
649		169821	201511	282209	594826	534118	373541	526539	629356	644036	477456			649	157323	213054	350163	343528	225305	300709	284672	326259	251387	294617			649	314807	577643	501496	336324	438982	362431	505152	527066	491557	280462			649	136156	162939	138313	137891	138822	149176	189276	151324	136331
650		624616	735665	949509	1521181	1390450	1107709	1338579	1334494	1251834	1019249			650	185649	271874	482261	543501	335600	398618	362280	417211	352372	465374			650	648211	1290885	1083191	685389	935949	717974	1080053	1187114	1114394	935933			650	285075	430929	322727	273492	373612	352420	571989	392147	377858
651		169797	201200	278111	588081	537943	363468	534674	624148	649759	479601			651	158664	212236	347388	339323	225029	299199	281743	327955	251823	297921			651	312421	570083	498372	332096	433474	358791	496008	517786	482747	280152			651	135448	161854	140137	138586	139714	150355	188159	147807	136168
652		620235	730308	940455	1517093	1394735	1104603	1333012	1336004	1253194	1014701			652	183220	272894	475094	540239	333471	391579	357114	409853	349469	457384			652	651984	1291798	1076619	692120	940761	736422	1085559	1183099	1108158	940940			652	281568	429276	323011	272839	367489	346208	568676	386917	373397
653		168457	199261	273146	579643	527136	349989	527226	609995	634050	471008			653	158099	213316	346853	338825	224878	302396	281101	327249	251959	298259			653	310229	563901	492335	333022	432564	360709	491858	513095	483432	279469			653	133553	159898	139014	138757	137603	150626	187617	143742	137865
654		625483	732016	946816	1512660	1403259	1109589	1334068	1335740	1247852	1017569			654	185204	273379	477471	542081	336668	397089	365196	417116	352705	466138			654	642581	1282349	1071226	685992	933620	740772	1074025	1168464	1095576	931143			654	286051	430769	326302	274909	369008	351151	569839	388711	377651
655		170317	197954	273069	575216	515658	347329	529355	614031	640566	474003			655	158006	213355	346622	335111	225721	302281	276888	325219	249813	298527			655	318503	566023	499456	331981	437009	367301	500398	517150	490188	281845			655	134395	159634	138728	139244	137386	153556	188976	139620	136251
656		618206	720782	939346	1519287	1398749	1106237	1339549	1329396	1250958	1015564			656	186456	272721	479558	539671	338229	399206	363883	416973	351968	466068			656	645983	1278001	1068140	689126	931537	738540	1080080	1161872	1090719	928376			656	286591	433128	330703	279991	372302	354574	580867	392091	386880
657		172273	195771	275601	580851	523447	347270	538479	616085	642847	474458			657	158260	214813	350809	335973	226384	305287	281200	326774	253086	301687			657	317764	559534	487878	327470	430098	363040	490688	506016	484774	278796			657	133374	159294	140432	138812	138291	154941	191002	138357	136670
658		612593	719929	942747	1501880	1399097	1105076	1328464	1333999	1247691	1007667			658	185406	273638	476664	544285	335408	400004	363574	414459	351253	463619			658	647023	1278299	1069548	691220	946003	748682	1086369	1159921	1083634	933969			658	285742	431448	332663	275619	366686	353439	571379	388022	379188
659		173431	195250	278631	571737	526701	350034	542849	612016	634469	461151			659	158948	215049	353663	335752	224591	306657	280245	328332	255283	303119			659	319160	554270	486991	327484	435422	366991	497454	504970	485444	276764			659	133246	160294	139209	139014	139044	156520	192641	141506	137793
660		620406	723699	941391	1518087	1406934	1108046	1345709	1334823	1252294	1013209			660	186191	275488	479983	541082	337764	397039	361167	417311	351048	463786			660	644605	1267729	1062056	687648	937585	751401	1088693	1138647	1078632	929020			660	284451	429303	334274	278933	372302	358011	575101	387635	383696
661		171787	195813	279206	570821	527399	352801	547676	613466	630030	455543			661	157413	214844	350207	340351	225331	303109	277051	326693	251939	300381			661	319741	557021	486312	327666	429856	370116	500691	506806	484007	280225			661	131823	160555	137838	138737	139224	155283	190941	139359	138196
662		617454	718767	938151	1514329	1413060	1103838	1332790	1330064	1248362	1004829			662	185833	274751	474674	540519	337172	397601	362704	414586	352463	465318			662	641664	1248996	1053651	686245	924151	739467	1074501	1130349	1071796	919854			662	284462	427485	331420	281956	372891	358966	579714	385699	384659
663		171727	194546	275896	576998	529651	350196	550521	607913	626125	455762			663	157346	211857	347947	335886	224738	302399	277154	324709	252808	299321			663	317453	553524	479226	321235	395318	367331	498699	494783	488418	274370			663	132304	163223	138069	139723	138311	154647	193196	139653	138411
664		612639	709296	928364	1509450	1403119	1103383	1327432	1330509	1246709	1000421			664	185726	276312	475064	537463	337489	396273	360671	414934	351742	465004			664	644802	1268460	1056451	688397	925773	742444	1083011	1128326	1083520	920725			664	280633	426570	328387	281578	369842	358400	572199	387539	381902
665		171162	196477	274322	578441	538952	351682	549516	597509	630286	460036			665	157819	213552	348517	332578	226347	303244	277441	325679	253523	299723			665	317604	558504	481826	321801	391362	370191	503729	494425	494231	274311			665	132721	163844	138701	141518	138708	154314	195801	140059	138796
666		610114	704619	913474	1503549	1400239	1088483	1320808	1322594	1236326	995094			666	186301	273431	469497	536338	334277	392522	357728	410431	352069	462471			666	637624	1260204	1057078	691406	936706	752711	1090804	1131969	1082649	926395			666	279402	429457	328712	283843	370378	356641	573299	384961	385164
667		167949	198444	271739	570133	541295	349052	552433	589296	621692	456534			667	158352	213876	349601	337676	225663	306306	279594	326136	254907	302603			667	318842	557931	484364	320263	398122	370987	499252	499198	488809	272291			667	129636	162242	138209	141044	138826	154728	191565	137981	139013
668		614818	709469	914768	1506323	1406712	1097400	1324123	1327396	1237842	997468			668	186064	275788	478796	543814	338860	397886	362330	417124	353863	469402			668	647118	1262494	1059564	691164	943425	752359	1091961	1139341	1082833	929540			668	283911	431601	327676	286565	367796	357736	576049	383866	387674
669		167296	194211	267151	569112	538883	352499	552036	589528	622939	445122			669	158355	213557	349596	335518	224082	301264	282522	323041	252815	302011			669	317766	559727	480671	319286	403168	373312	498526	501181	489456	268819			669	130322	159127	138428	141116	138618	155606	192873	138849	140789
670		619574	715107	920448	1514202	1408580	1102179	1332825	1335576	1242336	999936			670	185384	273694	477886	544525	335656	392972	360200	413112	353577	463689			670	639899	1255064	1057348	684718	933173	750123	1078095	1135697	1077516	917568			670	286516	433095	334084	286981	372016	361969	579239	386254	387868
671		168824	194695	264176	573571	538138	343962	554264	589774	609528	439064			671	158257	212788	350004	332442	224333	302035	279805	324656	253412	298910			671	314478	559253	477532	316211	406751	374384	498025	497083	487541	266570			671	132673	158698	138450	141133	137650	158326	189590	139492	142086
672		606167	703232	910871	1504306	1398938	1092495	1328179	1321907	1241449	995968			672	186634	277888	482541	550201	338169	399324	364916	418078	357884	474004			672	639115	1268249	1063958	689993	935242	745686	1085080	1136736	1087948	924355			672	286799	431059	334547	288898	368996	364522	581648	380072	386993
673		167874	196716	266950	565849	538047	346591	554319	594071	605894	437018			673	158250	212974	353392	334781	225923	306586	283278	328432	255042	301081			673	313361	559999	479482	317654	410259	378334	506466	500536	485885	265117			673	132927	160611	141036	139820	138298	161904	192234	139520	144026
674		605860	698878	906847	1505621	1407431	1095887	1325397	1327452	1239328	990081			674	184863	275527	482234	551901	336997	399475	360168	418359	354207	471546			674	624345	1246549	1055440	679111	927244	759556	1079950	1129823	1078547	921986			674	282893	429389	335003	290133	370181	369162	577054	378935	387575
675		165792	195378	266003	559215	529247	337875	554408	579850	588192	437198			675	157892	212257	357106	332206	224740	307783	282004	324885	255452	299841			675	313858	556938	485876	321141	416726	379043	510166	508988	490124	268422			675	132576	161078	141297	137470	138044	161716	189482	139989	143640
676		603916	699407	907258	1510629	1410083	1086829	1329809	1321794	1235483	989326			676	186364	273911	480080	552433	339956	400162	362136	419945	355800	470296			676	628850	1258036	1055193	692504	932779	753389	1080768	1132452	1088373	921924			676	279073	429111	336974	289936	370485	371241	576731	380536	386130
677		166986	196929	266322	573768	526133	339850	564481	584006	582733	439829			677	156730	214118	350034	332027	226150	307006	277234	324819	256889	300604			677	307561	554245	480794	317599	414936	367786	503749	505176	475552	264119			677	132596	159668	142730	139524	138301	162640	188069	141634	144278
678		605416	698211	899894	1509674	1400198	1083216	1323929	1322559	1233404	985912			678	183876	272222	477351	549649	339147	398210	361181	414030	351992	467015			678	625900	1248416	1054094	683908	927808	752134	1080999	1132836	1080194	919854			678	281005	429446	336297	291346	368302	370706	577001	378872	387849
679		166572	199769	268299	576659	526162	344997	570782	589849	579302	446988			679	157446	215049	348478	333962	225888	311078	279250	326243	257410	302448			679	315564	560223	483255	320355	418842	368668	507976	511595	482593	263960			679	132784	160522	141728	137514	138327	159504	186689	141048	145881
680		605047	699785	899606	1505654	1395809	1079677	1321498	1322260	1233269	979429			680	184434	276224	480854	550399	338187	395353	360973	415294	352935	467736			680	624796	1243851	1052810	684425	915927	743805	1071904	1125434	1078040	921581			680	281457	434509	337324	291210	369192	374401	573888	383079	386629
681		163502	199083	265183	566711	523129	339360	566681	590308	573416	444881			681	157752	210958	345449	332527	222811	308957	277261	323216	254832	300165			681	315467	561917	479288	324001	423394	375213	513384	520513	479702	261554			681	132704	160346	140949	135743	138122	158292	184264	139695	142778
682		603569	694057	898779	1503273	1395494	1075397	1319412	1316881	1224729	973461			682	184693	274144	476386	548984	337878	399273	361072	416129	352851	471255			682	626834	1248938	1051984	687045	924172	748922	1082427	1141705	1071330	924942			682	275989	428554	336663	286031	365778	373813	571364	375191	386088
683		164712	201785	263729	562006	523423	340740	570133	589566	572316	447145			683	157437	212227	347322	332177	225275	306710	279255	325442	255738	301800			683	313226	545116	477869	324201	420414	371716	506319	516198	474547	261789			683	132809	162336	140709	136981	138068	156920	185374	139237	144253
684		614764	695825	903606	1513035	1414046	1081946	1329563	1319243	1237871	982618			684	185577	274482	477621	546842	339696	396913	359513	415704	351556	467254			684	629826	1256157	1061131	693809	925821	755726	1087687	1155187	1071333	930315			684	277439	431451	336353	283987	364675	378933	570202	375057	382568
685		162456	197975	261535	557806	515449	337801	555645	589383	566532	439509			685	157174	213026	346335	326158	223979	307841	275974	330478	258793	303095			685	314516	552633	484458	326194	422691	378884	504352	515608	472038	262371			685	133232	159229	140983	137765	138522	157969	182439	138113	145773
686		612231	693399	894700	1497777	1400512	1075773	1322645	1305963	1223005	972885			686	185263	274758	478819	548629	338046	397233	359449	414027	351603	468853			686	626917	1246666	1049181	686110	920208	750929	1071079	1146044	1070174	920773			686	279930	431655	330751	280636	364008	378264	562115	372621	382930
687		162027	201210	263429	564159	519591	345339	545622	596119	569281	445582			687	156988	212681	347039	327840	225077	311070	276205	329521	255939	301101			687	313696	558058	491954	324427	406303	377643	512506	518221	479601	262599			687	133287	161569	139129	137797	138852	158102	184231	138725	147863
688		607369	686114	904938	1491160	1398704	1074307	1322182	1311516	1216685	969413			688	184895	273617	480564	540643	339378	397538	358597	412738	349934	469726			688	628241	1255571	1061637	694409	925733	752946	1092106	1160961	1083391	928541			688	280551	434654	328174	279846	364014	379709	565062	370672	382114
689		161028	201738	267410	564264	526242	351472	542306	590588	580064	444406			689	156453	211044	348481	326028	222356	309314	273819	329097	257399	301851			689	308973	554143	489101	323245	400999	370096	506014	513271	477912	258479			689	132033	161991	139143	137411	139301	160039	185322	137636	149684
690		608263	691793	899139	1498358	1398258	1073028	1324402	1324594	1227016	974921			690	186909	274984	478582	544379	339678	397831	356200	414268	351181	468998			690	625944	1255154	1065960	700149	923062	755519	1091111	1166440	1088493	927481			690	281585	434385	326764	278536	361441	380821	568524	370645	384181
691		159809	202825	266592	567714	527504	356913	536696	589747	584492	443307			691	156854	211030	342601	322412	223121	306702	275233	328555	254469	296612			691	310888	562346	498624	325169	411578	371491	512056	522671	468150	260489			691	129211	161911	140011	137199	138124	158517	184804	137193	152382
692		603462	684091	893899	1506538	1401883	1074141	1325621	1310744	1217552	964718			692	185461	274536	479384	541891	335801	395789	357091	410549	349998	465249			692	620332	1263418	1086233	697111	927597	750893	1091171	1168293	1103467	927257			692	276721	435130	326047	282356	363035	383849	567234	368341	381103
693		161091	197547	264781	566478	525806	351017	527676	586773	578324	435776			693	157309	212239	345212	330640	225600	306674	274328	328079	255539	294471			693	308705	558907	499042	321480	406777	366726	503641	519930	474951	258997			693	128499	161343	141011	138004	136377	153882	188127	144742	153126
694		611071	693786	905549	1510392	1415253	1082346	1330006	1321339	1229302	977301			694	185616	275851	478874	544469	336301	397057	357198	413416	352254	467819			694	620208	1265132	1092749	698701	922974	746400	1095338	1169336	1109389	923788			694	271604	430970	327306	281365	361110	383726	564703	366567	382337
695		162708	198615	262465	571816	520621	354107	533741	597424	592663	437424			695	157152	213714	342376	331856	224798	303476	274321	327159	253794	295809			695	314714	567113	501701	324110	420513	374784	512960	528015	485743	261193			695	128566	162043	141460	136757	136643	154199	186147	148847	154579
696		604656	697304	907549	1509708	1410654	1086355	1333630	1325522	1224142	971908			696	185414	273181	475499	537758	334622	393402	361564	412687	352251	468606			696	623551	1256357	1089274	693397	922443	746545	1089194	1167670	1114179	923136			696	272424	429982	327487	283831	359249	380028	570490	365375	380661
697		161264	197840	260189	573571	516681	350158	525795	588664	590046	436976			697	158181	212376	337599	327620	223356	304284	275753	325279	251821	296150			697	317501	569964	513079	327947	424360	372647	511645	535049	492291	265693			697	129081	160372	139261	135238	135504	149229	184479	145910	153539
698		607401	691941	902876	1503097	1405623	1079808	1331336	1318169	1218416	975528			698	185714	274025	472584	535903	333711	391569	359186	414579	348071	464092			698	626454	1268566	1097932	700893	924271	750376	1094104	1184461	1128219	934811			698	273319	434644	330023	282787	355383	380032	566782	362741	382741
699		161476	196459	263077	570848	523361	347989	523713	578782	588471	437651			699	156981	212226	337844	321317	224164	304762	274473	325381	253365	294909			699	314266	580229	521376	333051	424416	365649	509341	539149	492793	262426			699	129289	161286	140811	135069	137159	149160	185645	147724	154805
700		606789	693834	908113	1500568	1412811	1079305	1334400	1324072	1215857	973536			700	186421	273358	463592	530640	333447	390168	356466	413696	345944	465746			700	639894	1290636	1123162	701143	927868	744711	1106972	1211983	1156749	944450			700	277440	435899	328725	285175	356244	383141	569279	366079	383201
A549
SEN siCypD											SUM													SUM		SEN siCypD 3											SUM		Sen siCypD 4
	0	0	0	0	0	0	0	0	0	0	0			0	0	0	0	0	0	0	0	1	0	1			0	0	0	1	1	0	0	0	0	0	2			1	0	0	0	2	0	0	0	2	0
1	1046329	262538	234111	519899	351870	254709	612551	320669	205472	320669			1	284766	152515	185438	150148	490808	338957	218824	283508	180209	283508			1	280339	435559	278490	361521	353677	205529	300424	325747	339286	280339			1	210008	228769	273174	194975	167320	185040	210696	219157	266494	204771
2	1708959	855811	657110	1021283	778876	672182	1213811	947333	604318	947333			2	655782	412072	673616	376789	842429	898701	477834	783966	396265	783966			2	702672	855658	604491	846666	764026	428120	743974	703920	774998	702672			2	418669	493017	677271	420920	308968	378415	441302	502366	660562	477878
3	1042317	261844	234068	516368	349919	252999	613600	322913	205684	322913			3	281464	151467	180694	148577	479381	335610	216226	280639	180310	280639			3	275809	426406	272726	365694	349856	206142	303140	325292	329498	275809			3	210152	229393	270655	196203	166606	184941	208917	220698	266617	204648
4	1695466	855998	648599	1015793	773562	671595	1202448	934620	594406	934620			4	659435	408854	671647	377717	835631	897898	473022	777856	394692	777856			4	691176	841506	593449	829412	761381	424796	729254	689864	761168	691176			4	418018	491904	676068	424179	309515	379207	440978	501099	659160	475417
5	1047384	262698	235011	523145	351182	255596	611391	321858	207163	321858			5	284498	150965	182064	148344	480949	339198	215924	283464	179495	283464			5	272074	429172	273976	367359	349311	206422	297874	326113	334826	272074			5	208766	231344	273895	198678	167236	187097	210286	222034	267984	205339
6	1696092	852366	645894	1020493	773607	668188	1204708	930164	592027	930164			6	653236	409581	668195	377161	825713	884778	473282	773234	392694	773234			6	693656	844148	599136	834895	768687	427795	739499	699059	770640	693656			6	415201	491286	669067	419608	307412	377871	436592	493598	652871	477664
7	1043204	262302	232932	522462	352165	254025	611767	319513	207721	319513			7	289142	152379	182962	149988	490186	344536	220409	287004	182903	287004			7	274549	431916	272726	364778	351328	206942	293251	326014	332606	274549			7	211397	231411	273670	199214	167289	187463	209692	222834	266312	205227
8	1704732	859252	652119	1021716	775578	673487	1215762	934158	598688	934158			8	653427	408737	663347	375999	827818	887526	474832	772714	396060	772714			8	690300	846432	595773	835164	763885	426829	735636	700173	772737	690300			8	418526	492939	667746	420771	309241	382126	438973	499793	659760	475773
9	1031267	262752	233976	521032	347033	254682	607021	320011	205441	320011			9	288055	153286	183838	150519	490401	346468	218092	287961	184648	287961			9	276723	433314	276209	368536	354136	208182	298898	332138	337869	276723			9	210516	230121	273138	196292	166836	186604	208871	222539	267091	203286
10	1690136	856097	650064	1011550	772809	667524	1204363	931579	597262	931579			10	659970	410074	666779	379432	837993	896589	476639	784547	397754	784547			10	688584	840942	598046	831262	756937	423172	731576	691937	765773	688584			10	415577	485474	660455	419048	307487	377793	438414	494263	656373	469864
11	1030171	263149	232961	517308	351012	253177	608648	318696	207947	318696			11	284462	151458	181566	147572	486424	338354	215790	284333	181461	284333			11	276922	436066	273101	367557	353776	208119	295212	329061	336776	276922			11	211186	233508	273713	198652	166516	187629	211622	224738	269003	204268
12	1679118	851004	646378	1014292	769093	667069	1200157	924231	597612	924231			12	661187	412148	664684	375859	841307	885969	474275	786526	394734	786526			12	690187	849849	599956	833509	760464	423994	737586	700013	772528	690187			12	415836	488614	664878	422042	306496	377061	438977	496797	649907	471275
13	1025655	262964	233941	515326	349304	255353	602289	318969	207016	318969			13	283688	151104	180451	147703	483043	343043	216247	285922	182176	285922			13	273647	430357	270608	366391	350604	208119	296763	327699	334776	273647			13	212289	233602	276154	199209	165761	188386	210213	225441	270914	207602
14	1684949	856135	649071	1011361	776975	672233	1198738	931393	598931	931393			14	663935	411962	667487	380201	841191	888020	478261	784945	398027	784945			14	684027	843665	593987	827301	753454	420058	728503	692927	759580	684027			14	416473	491622	667331	425756	309136	380412	442044	499979	659424	474662
15	1018211	260332	234370	514946	348228	255074	601108	319182	207325	319182			15	286471	152034	180264	149148	483880	342282	217067	287536	182498	287536			15	278604	428592	271471	365295	348679	207802	299721	327661	338902	278604			15	211730	234126	275818	198990	167288	188364	213044	228169	271909	208948
16	1681198	854822	650333	1005799	769129	676337	1189926	924085	594418	924085			16	666153	411117	665157	378264	838691	888907	476531	792393	398966	792393			16	678276	838169	589649	820147	754486	420369	722004	689744	759050	678276			16	415409	487905	656857	419024	308188	380145	438981	496160	652876	469492
17	1007413	257403	232084	508228	344688	253998	596807	315662	205364	315662			17	286909	150598	179745	148336	478309	339973	217911	288543	180170	288543			17	272126	427613	269076	364029	346569	207099	298864	328342	339383	272126			17	212581	235216	274039	200812	166050	187944	211319	227137	271227	210437
18	1674194	851290	648101	1013004	773874	680835	1195429	925942	597281	925942			18	664666	410567	667872	378248	840701	893032	480957	789710	397789	789710			18	674707	824252	586402	818829	747135	416761	729094	691525	760946	674707			18	413990	489649	656486	420136	305679	376664	433676	491373	652120	466246
19	1015496	259784	232922	512829	346679	256661	598051	318636	206854	318636			19	286352	150749	178749	147198	479346	341709	216969	287172	182416	287172			19	277172	429672	273169	365335	346112	208510	293389	327761	340849	277172			19	212557	235651	275886	200482	167842	188611	212330	229711	273386	212008
20	1663713	849079	646969	999299	769313	674208	1190978	926343	595318	926343			20	661966	412147	666211	377454	839970	887799	478373	784825	397938	784825			20	680382	834102	589932	818168	746570	416576	732871	696221	761171	680382			20	416476	486974	657026	420267	306198	377857	436269	491728	653964	465281
21	1020475	262084	232985	512482	345815	254878	604987	318903	205829	318903			21	285069	150691	178800	147144	477514	337381	216723	283220	180799	283220			21	274603	423586	273221	368492	346803	210664	292848	330389	337429	274603			21	213208	235213	276081	201616	167208	188549	213108	229298	275298	211247
22	1652902	846284	641156	997277	765396	673596	1189996	931541	597024	931541			22	663374	412259	661489	377691	839396	891472	477371	786688	398584	786688			22	671079	821973	582211	809882	740487	417652	728759	692024	754296	671079			22	417431	490850	658221	422014	306676	381859	440619	496978	657888	466523
23	1004735	262603	231894	509494	346277	255921	597838	318847	207494	318847			23	284892	153116	179692	148789	484032	340365	218294	287824	182898	287824			23	276538	425809	273479	364973	346888	208356	295909	325922	337611	276538			23	214238	236829	276232	202708	168420	189801	214024	231940	273318	212946
24	1659574	846198	638169	988531	762093	676074	1195352	928907	597958	928907			24	663045	412463	657987	378149	839297	887177	474643	783530	397410	783530			24	675569	832379	587931	817681	750514	418668	728807	694964	761088	675569			24	413907	491277	658625	425162	307352	378171	436613	492932	657674	464126
25	1006022	261601	233044	511384	348568	254583	593090	316326	207032	316326			25	285764	152441	180435	147821	479356	338068	216598	285804	181112	285804			25	275949	426603	270184	365863	342402	206912	293789	326770	340875	275949			25	215053	240299	275768	203527	167736	188770	213631	232894	275161	212539
26	1671169	851704	638637	996586	767434	680426	1198511	938822	604884	938822			26	661663	415929	660956	379525	835428	885406	478112	781121	401911	781121			26	674586	830633	588912	816816	749234	421582	733722	693315	756313	674586			26	416318	491514	656093	422140	309031	380953	436367	490839	659282	465675
27	1005898	260986	232583	508702	347964	254282	596558	320383	208904	320383			27	282020	152036	180639	148619	475630	335329	213656	282244	182925	282244			27	275974	427219	272235	367150	343948	205974	298759	332438	342249	275974			27	215725	240179	278456	205581	167489	190594	215765	234096	278219	215745
28	1647108	850516	635956	997547	766602	678899	1182161	930161	605010	930161			28	664087	415003	661710	379577	833618	891855	473298	786540	400530	786540			28	672797	831906	583251	808889	744325	415726	721616	686964	752883	672797			28	417564	495086	661641	425561	311132	382613	439794	495218	658847	462824
29	998775	260902	231928	509929	348420	256106	589505	316584	206311	316584			29	287059	153689	180796	148837	481134	339876	216909	285709	182344	285709			29	276588	427562	271324	368464	344609	206247	296963	326239	341837	276588			29	217859	241440	278801	203673	169423	191259	216716	234913	278897	215451
30	1653024	856287	639008	996324	772574	678148	1192266	940955	600188	940955			30	666511	419981	666891	381151	841597	894018	480887	787323	404158	787323			30	675929	837491	589312	814594	758679	416465	731834	693499	763794	675929			30	417874	494383	657554	423203	310398	381163	440148	493644	660593	463628
31	996376	258731	231771	508638	346233	253394	594061	317622	204607	317622			31	287282	153150	181992	147846	479744	342055	217756	285408	183829	285408			31	277151	427627	267354	366466	341089	204985	297103	329026	337929	277151			31	216759	240008	276493	204101	169242	188996	213645	234046	277301	217619
32	1652519	860101	641021	999102	773397	678366	1194363	937379	602146	937379			32	662969	418341	666051	379404	835483	884811	479954	784427	401474	784427			32	675557	840713	588356	813506	754411	416667	728500	697141	763139	675557			32	413663	490986	655328	420684	307498	380122	441696	493046	654753	463133
33	996282	258682	230752	508103	345369	253700	590008	318251	206518	318251			33	288077	153659	181870	148371	485283	344379	217614	284874	185606	284874			33	273469	429231	272770	364261	342280	204856	298083	329266	332293	273469			33	217224	238389	278657	205582	169825	188517	216208	235141	277803	216118
34	1653688	856483	640688	996777	770081	679474	1191596	933421	595953	933421			34	663746	418766	665794	379416	837565	886370	481378	787971	400888	787971			34	677629	834894	590579	815871	760564	419340	724613	693791	759650	677629			34	413398	489990	654936	423423	307962	382289	441616	493401	656439	462640
35	997516	259350	230786	509549	348002	255025	593931	317878	204512	317878			35	280797	152093	180271	148057	473503	340243	214796	284323	184164	284323			35	277256	436646	274480	367346	346622	205661	300216	331407	336787	277256			35	219734	240044	278251	204263	169150	191086	217144	237889	280449	218893
36	1652761	856944	641513	1004707	777028	683800	1198684	945365	598254	945365			36	667083	421166	662880	383521	841351	893316	484105	796328	403127	796328			36	675026	841389	589992	817521	759664	419907	728347	695643	762179	675026			36	413879	486574	650816	421302	306750	381405	438387	495456	649731	459568
37	977434	259879	227006	500845	340867	252739	582851	311071	202056	311071			37	282818	153669	181658	148042	480843	342226	216846	287139	185288	287139			37	279795	437021	274356	371784	347257	207407	301469	331872	323384	279795			37	218636	240403	281274	203574	170461	191779	218782	237639	282509	218579
38	1643272	851100	632730	995278	767557	679265	1189669	930201	586080	930201			38	659271	422638	663904	380171	839006	887099	483061	792167	403015	792167			38	679376	843591	589457	819026	751808	419858	729477	694179	762315	679376			38	410741	490656	649239	422668	307480	377882	438062	493051	650809	456608
39	967022	261303	227906	499459	341023	253667	577876	313546	201488	313546			39	282964	152281	181539	147360	478901	341606	216367	286691	183119	286691			39	277381	434861	272439	368464	346126	205423	290496	326948	326828	277381			39	218694	240769	280354	204386	169431	192916	218652	238212	279796	220259
40	1625810	856302	637694	993554	762681	678015	1182554	930750	579935	930750			40	662024	420486	662834	381557	838204	888266	477294	789314	404001	789314			40	679041	845288	593326	820321	751747	418121	733927	696091	761976	679041			40	411685	486260	651525	421845	306292	376930	438259	493341	647450	456793
41	972456	260631	230141	499799	342062	252807	577809	316155	201317	316155			41	282139	153446	180793	147967	474256	344795	217137	283094	183100	283094			41	281644	438872	273621	367829	348073	206468	293893	327554	334107	281644			41	218729	242379	279184	205314	171067	190936	216502	239872	279207	220821
42	1607391	852464	630912	977734	752281	670701	1166938	919163	574696	919163			42	661354	422174	662509	381992	838404	888055	484222	790256	405356	790256			42	685247	847169	595147	820839	755185	421610	733133	697794	765113	685247			42	417024	486608	646302	423362	309353	380631	440534	494115	648995	459612
43	969094	259647	225974	496635	338524	251551	575667	312511	199426	312511			43	283594	152739	180300	146738	471462	333663	216891	283315	177354	283315			43	284714	435789	272209	363869	343455	207259	294626	328292	332954	284714			43	221048	245240	282780	206216	171361	193680	220239	242727	282789	220864
44	1610230	853329	631799	982551	757602	676245	1163071	924152	573974	924152			44	656434	424587	661332	381994	837328	882622	481606	781229	403243	781229			44	677324	832851	586158	815721	746477	417481	726934	688604	752009	677324			44	416380	489454	644469	422694	306753	380824	438586	492726	649799	459014
45	963117	258133	225177	497401	335618	254109	572094	313017	199518	313017			45	282359	153467	180581	147904	479139	325181	221458	282756	172727	282756			45	281002	432041	269665	361460	342230	206178	291639	324796	333924	281002			45	221269	244401	281010	207514	171636	194124	219042	242474	283359	223533
46	1614524	851098	631771	977902	751972	676227	1165139	922433	573160	922433			46	651213	419819	659444	382061	839215	885820	482396	780064	404513	780064			46	683860	841926	595503	815222	750510	420478	726544	692985	754627	683860			46	414734	489771	648477	421972	306701	379301	438472	494774	645850	459552
47	964024	258991	226709	492721	335142	251713	570853	311054	200967	311054			47	282779	152167	180443	147853	473990	330116	222282	280291	177951	280291			47	283416	430314	271441	364471	346195	206992	294497	327180	337432	283416			47	220609	242970	280023	207479	172295	194046	219945	240546	282936	223801
48	1601334	851459	621089	965051	750417	679154	1164277	917755	568259	917755			48	651479	418465	653166	378307	834875	873247	477624	779712	402943	779712			48	683764	842035	595679	813504	749733	422069	728406	696688	758369	683764			48	411550	486216	649091	420866	308203	380932	440089	492963	651812	461616
49	960547	258559	225457	495386	337669	251887	570984	311096	197818	311096			49	281866	152343	179197	147414	473409	330075	220772	281281	179024	281281			49	285979	435657	272979	367641	347997	209508	297224	328884	341057	285979			49	220487	245062	282516	208922	171791	194638	219997	240428	284429	225529
50	1604984	843295	622798	973362	750220	677568	1153514	913731	571512	913731			50	655386	424539	664792	384550	844474	891843	486187	786989	410224	786989			50	677832	839834	590136	805866	744415	417473	724835	690648	751959	677832			50	413027	485201	641224	420399	306183	376753	435215	493124	645232	457467
51	961782	259566	225147	495302	337431	252776	569727	310446	199390	310446			51	281244	151231	180402	147796	472688	324448	222363	282723	177379	282723			51	282207	429862	271229	365385	344594	209102	299879	327381	329710	282207			51	221931	247517	283322	208825	172433	194124	221227	242028	288397	225357
52	1601005	850840	621397	972906	755970	677584	1164398	918447	572495	918447			52	657414	422424	661256	386174	844343	882213	481852	784261	406899	784261			52	677259	841035	591757	810585	749977	421078	729701	692653	752097	677259			52	412186	485479	642096	421457	306764	380921	435604	491422	645530	457233
53	951519	255388	226453	496670	336226	251456	574070	309078	199446	309078			53	281549	152526	178809	148298	469636	326555	221454	283747	179726	283747			53	283440	428971	274636	371179	345372	204947	302694	330607	329102	283440			53	222379	243804	280467	209607	172370	193851	219068	241544	284651	224508
54	1595334	844439	616414	969953	747763	675644	1157093	915921	569486	915921			54	662079	421248	666456	384128	842299	889487	482228	792689	414136	792689			54	678967	845164	592311	810464	744166	418276	725890	685638	754633	678967			54	414601	485086	639256	420880	304164	380259	436308	494319	646314	458604
55	951170	257622	223934	493541	337577	252081	570183	309100	198878	309100			55	281432	152139	179526	149399	472453	327386	223356	286295	182059	286295			55	287946	435199	275737	373926	349979	206226	308801	334456	331681	287946			55	221330	247466	282577	209269	173648	193569	220232	241739	285691	226094
56	1587402	847856	618209	971551	754895	672049	1159336	910215	572343	910215			56	663111	421559	663466	384576	843409	888427	486958	794052	407989	794052			56	677146	846314	587482	804486	738658	416378	726519	682134	747101	677146			56	413126	484943	643328	419073	306706	382205	435090	492100	644321	459277
57	950253	260498	224200	498754	338016	253799	570828	309094	199432	309094			57	279911	153198	179362	149799	470552	321559	222377	283675	181754	283675			57	284783	435507	273101	374057	348479	203330	304119	331878	330817	284783			57	221178	246640	283255	209189	172001	194636	217886	242068	284481	222932
58	1575132	840151	618562	964322	743752	671956	1154843	907961	569193	907961			58	661087	421710	664288	383771	844066	881906	482000	792797	411883	792797			58	684029	855856	597260	821896	751134	421603	727391	691117	760194	684029			58	414874	483997	648353	421828	308066	380372	439301	494746	647341	460103
59	937243	257086	222840	493510	332432	249499	565722	306411	197707	306411			59	278966	153158	179392	148475	474476	323277	221802	282706	182874	282706			59	281571	432864	273572	376951	348880	205179	299722	322137	336421	281571			59	224294	250993	284136	210601	173045	197197	222531	247119	290307	227537
60	1579793	846502	619765	967736	741414	665729	1153108	907465	563969	907465			60	661634	422513	662250	383253	839566	878549	480944	793414	409727	793414			60	689294	854839	599634	825153	754403	422059	737076	695939	760076	689294			60	412870	485217	641531	419224	304704	383045	437621	492543	644797	456626
61	929932	254932	221852	486036	327409	247133	558528	302789	195841	302789			61	279631	154239	179557	149244	474027	326509	221509	285398	183258	285398			61	282062	435494	273381	374041	353556	204401	295181	321908	335616	282062			61	222333	247113	282586	208042	171551	193979	220529	243318	284998	225753
62	1579384	840972	621158	972421	739657	665028	1160326	905017	568323	905017			62	662443	426247	670527	384633	849168	887642	489789	796941	412467	796941			62	686226	855367	597653	820289	749128	421374	730256	688907	756035	686226			62	412586	482800	638631	418512	303061	378029	436401	491919	645964	456380
63	924901	255034	222626	485931	325811	245465	560509	303802	196363	303802			63	278014	153428	180007	149459	470777	325459	220311	283286	184206	283286			63	287387	437099	275890	376856	354738	205048	295085	323059	335242	287387			63	224784	250275	285120	209964	173517	196107	221976	247299	288408	229826
64	1580922	841426	614361	971342	739684	668122	1158845	904062	565763	904062			64	663887	425057	672149	386136	849718	890473	485633	797181	413696	797181			64	687584	853516	599609	818883	750625	421652	734634	687995	758986	687584			64	408839	482925	641139	417718	303881	381594	435080	490917	643803	455211
65	929981	255691	221732	488465	327641	247937	563786	305881	196659	305881			65	277920	152959	179861	148050	467135	325980	220120	282892	182831	282892			65	284631	439226	276462	375771	354215	203632	294299	321438	333922	284631			65	224273	251073	285932	209334	173151	194927	221139	246787	287687	227619
66	1577342	837061	615896	966353	743329	661817	1156838	903743	562672	903743			66	666633	428478	674131	387431	851969	887008	488614	799474	414020	799474			66	695629	864577	601305	816626	755676	419758	729641	686396	761374	695629			66	413563	483367	645583	416589	305649	382666	436907	491818	641939	457221
67	917495	255849	221983	479123	329566	245778	554959	305038	196010	305038			67	281954	152893	180211	148636	471471	328709	221264	284472	185754	284472			67	287241	435576	275913	376609	354878	206786	294216	320943	336658	287241			67	223798	252462	286006	211726	173341	194967	220629	244399	289922	227923
68	1554871	837586	613461	957649	739463	659811	1146108	898969	558867	898969			68	665593	427182	673369	384949	853579	884913	484566	797779	412043	797779			68	693224	864276	597599	815519	749439	418849	725208	684584	754035	693224			68	411120	486631	646383	417455	303766	382861	434973	492800	643935	457399
69	913619	255365	225377	483920	329015	243649	555349	305124	196002	305124			69	278113	152338	179202	148551	470352	331207	218984	281634	183794	281634			69	287776	433643	275936	379381	351154	205806	293711	319322	336841	287776			69	225497	251664	287050	212217	173506	197981	221694	249599	291765	229691
70	1533176	830972	611375	940554	733402	646689	1131699	888934	556130	888934			70	663996	427700	670536	386985	846893	884219	483226	796698	411124	796698			70	687147	856638	597128	820629	749229	418217	723959	682136	758812	687147			70	411544	483962	644886	417876	303671	381066	435198	491020	642579	458229
71	923998	255979	223948	481029	331709	244229	563866	305497	197244	305497			71	278139	150688	180026	147914	468772	326772	218790	285443	182548	285443			71	287080	433074	274752	376982	351916	204924	294501	321362	333351	287080			71	227975	255564	291344	214038	175286	199178	225365	250920	295471	232776
72	1532411	828089	611852	943982	735110	640423	1135267	894126	560310	894126			72	666067	423382	670328	387466	853480	887699	486257	803013	414412	803013			72	693495	855317	601201	816401	751547	424851	722893	685566	752734	693495			72	414110	486747	639027	418628	303301	381684	432466	490802	642465	454826
73	913681	250501	223914	475809	325824	240012	548068	306262	196875	306262			73	277953	151861	179903	148299	461258	325164	221096	281619	181068	281619			73	288609	431808	272079	375981	353567	203931	296741	320644	328818	288609			73	225908	253106	289187	211779	173962	198954	223861	248256	293509	231291
74	1537414	829295	626067	946188	738440	646232	1135581	902898	562276	902898			74	661445	425660	670593	386124	844260	886460	482086	801678	410859	801678			74	686513	859208	596464	814162	749304	421932	709929	676256	747074	686513			74	413445	490343	646499	420859	305939	381624	435289	493193	648610	459611
75	912841	249826	223863	479840	326824	241239	549269	303021	198327	303021			75	277253	151729	177592	146723	460946	327805	218565	282411	182303	282411			75	291672	434472	272626	375937	352898	202806	298851	317284	330872	291672			75	226512	253531	289840	212746	174158	199773	222399	246883	293247	229928
76	1559203	834164	625009	956302	742501	650568	1148681	910688	569602	910688			76	662454	429761	666993	386616	843588	885266	485089	794888	413024	794888			76	685422	854286	595246	812505	743693	423907	715568	675461	749343	685422			76	412141	491562	645028	421341	304701	381471	436774	493327	642249	459739
77	907829	251208	224618	477914	323992	240314	544609	303996	197166	303996			77	276569	151482	178691	147107	457637	327133	220976	281248	182112	281248			77	289444	433980	274649	378796	358249	203967	299035	320467	335501	289444			77	227006	253744	287456	213111	173904	199549	223591	250268	294779	229310
78	1542372	825357	618939	945339	733739	645450	1138656	901034	568067	901034			78	662474	425445	666237	385223	840765	880252	480549	800281	412711	800281			78	688061	855869	596153	815129	751841	422914	716972	677268	754466	688061			78	411699	488953	638371	421140	303094	379696	435074	492049	642154	457504
79	910172	250295	225613	478057	327089	242797	554508	306849	198017	306849			79	277392	151396	178553	146305	459322	330760	220871	283522	182340	283522			79	288572	434034	272067	374926	355743	204324	297699	318741	328369	288572			79	225621	254922	290156	212918	172582	199906	223430	249643	289913	230152
80	1547773	824401	624256	947721	735809	648546	1145230	911094	564499	911094			80	661562	425231	669294	386887	839556	885574	485511	800476	411252	800476			80	689851	857031	597987	816263	752215	421860	719158	673179	756333	689851			80	412163	487624	638330	419245	302326	380564	434842	491951	645088	454284
81	903994	248819	225193	475585	323969	240673	551049	307167	196016	307167			81	279806	151529	179969	146594	458846	336144	218744	286753	185297	286753			81	290237	435381	275851	381777	359294	202781	299231	319871	336749	290237			81	227719	256239	289366	214419	173453	201988	224605	250776	294412	230637
82	1545179	814021	618396	943931	733687	648464	1141566	907464	562786	907464			82	664624	422087	664056	383484	842488	885357	485996	804083	411936	804083			82	693143	861304	601125	816321	754427	422809	721093	676068	759742	693143			82	411679	487431	637304	421116	301747	380071	434481	491703	641831	457939
83	906115	248268	224557	477158	323556	240258	547068	305536	195305	305536			83	277771	151402	178553	145642	457226	330666	219005	286418	185092	286418			83	292136	433838	273724	376543	357467	203910	299538	321971	334291	292136			83	227107	257503	291305	214481	175980	202524	224724	249809	293837	233884
84	1538743	815281	614901	943439	729187	645352	1142472	904365	557974	904365			84	660611	428774	663290	384109	843938	883204	487305	796875	410669	796875			84	683164	864180	595675	815718	748182	417359	714562	668437	752021	683164			84	410245	485848	634274	423827	301902	378026	432091	490587	640910	455060
85	886546	243133	221525	468717	321042	237681	537436	301186	193345	301186			85	276875	149798	176309	145590	453642	328201	217976	285647	184010	285647			85	288047	424404	268587	373859	355995	205924	300292	321312	333438	288047			85	229276	258469	295137	217364	175930	203828	228558	257179	298043	233737
86	1543416	811273	612820	936848	731990	644620	1136279	908704	558399	908704			86	659978	422310	659751	383238	839977	887725	486155	798501	412025	798501			86	682231	852205	591304	814032	750416	419807	714956	673826	751213	682231			86	414188	489008	637448	421062	302557	382361	434686	495526	643742	458121
87	890875	243227	222164	469305	321416	238891	536130	301741	195077	301741			87	275257	150284	177279	146258	451594	329922	218234	286212	183259	286212			87	285893	430449	271724	375354	356340	207532	303224	322631	333198	285893			87	229699	254306	294429	214179	174374	201472	226614	253131	296531	231551
88	1527409	805167	606146	932260	728486	641786	1122813	903796	550995	903796			88	664609	422149	653186	384697	838370	879797	485061	795190	409462	795190			88	688670	855471	594185	817856	746857	423281	712742	672171	747831	688670			88	413046	486013	634274	418919	302606	381293	436011	498191	643967	459182
89	884722	243753	222079	465464	322611	238664	538146	301413	195000	301413			89	277827	151006	176299	146848	459339	329748	218500	289287	184309	289287			89	287882	423233	267521	380299	353858	208836	303283	324896	336887	287882			89	228796	256957	298432	215926	175402	204332	230363	255673	295371	233001
90	1526703	799829	607891	934284	726318	637454	1119613	902516	549634	902516			90	658936	421302	654255	381017	832564	877638	483355	796844	412004	796844			90	686047	855009	594950	817571	749078	420096	711279	670321	748997	686047			90	412172	486914	639709	417996	302519	380637	436837	493807	644438	458288
91	874172	241063	220151	459960	319234	234306	528381	302880	193939	302880			91	273877	149801	174673	145815	452837	325328	217702	287606	185098	287606			91	287231	425373	267402	378538	355291	205949	301786	323098	336079	287231			91	230191	255329	294984	212236	175502	201491	227887	254434	295414	231601
92	1519684	800235	602110	931658	725956	635964	1116661	900607	555279	900607			92	659426	421473	657076	383582	842410	881618	483625	798977	412352	798977			92	685070	856146	599061	811018	753105	425120	713259	669197	749222	685070			92	407489	485628	633575	421759	303197	381277	433853	493217	641075	455608
93	891944	243201	222605	464959	325278	239083	534779	306248	193540	306248			93	275099	150515	174218	145869	453535	324776	219658	288572	185212	288572			93	288395	433091	265054	381104	359166	206724	300487	322469	336926	288395			93	228854	256449	292014	214110	174902	201880	228009	252936	295193	234469
94	1507981	796227	601727	915818	722237	630774	1104004	894541	546643	894541			94	662231	419568	658308	388015	841281	881156	486506	799792	416206	799792			94	686315	854546	593232	811189	749471	423404	713476	667545	749542	686315			94	411711	490858	639340	420320	302584	381934	438299	495019	643792	457072
95	882056	243959	222452	468321	323881	234797	532023	302133	193119	302133			95	276158	151089	173975	147261	450721	328658	221160	287194	184975	287194			95	286646	429449	264964	383034	356359	206574	302998	323922	337458	286646			95	224113	258347	296054	213089	174497	201786	225956	255577	295667	234798
96	1523754	803088	604129	931243	734597	634968	1118724	910769	545383	910769			96	657126	421460	653671	384843	835448	874865	485270	794292	413166	794292			96	688901	854180	595281	815650	754675	427831	716107	672051	744736	688901			96	416387	486745	642681	422783	304480	382774	438122	492917	646846	460571
97	879938	241684	222942	466734	326207	235621	529675	303312	192472	303312			97	275934	150571	176322	146744	450443	330984	220254	285759	184873	285759			97	287191	431791	264016	382113	360022	207752	301642	328211	337008	287191			97	225311	258471	297241	214724	177143	202513	226104	258108	298015	233829
98	1513160	800838	599942	930374	733818	637292	1105088	900409	548843	900409			98	659237	418991	657541	385451	838376	881519	490321	793967	413823	793967			98	684673	848881	594141	809359	744865	426833	707885	665516	749197	684673			98	411629	482051	642429	419335	302829	380594	434814	491029	640626	460096
99	879290	240512	224074	466650	326689	235577	525864	303910	194977	303910			99	275459	150085	174813	146059	452143	327133	217804	284950	185631	284950			99	291710	439454	267671	382920	360012	208242	304614	330981	339051	291710			99	223742	260011	297606	214894	176812	203224	226210	257170	297981	234937
100	1509972	796139	604533	925654	736939	633253	1104286	901898	548812	901898			100	657297	418465	647406	386417	833736	872117	485008	788911	410312	788911			100	682536	852751	596299	816417	749361	427445	711971	668458	748071	682536			100	411594	485196	640769	418632	302086	378503	436363	493653	640810	458276
101	881684	242464	223144	468599	326388	236615	532103	305699	192882	305699			101	273092	149020	175446	145621	447131	330040	217691	283091	184496	283091			101	285801	435894	265077	373511	356073	207085	302871	326841	337738	285801			101	226767	262706	296013	216534	176854	203474	228489	258358	299024	237776
102	1500459	798064	595784	929533	737254	635102	1103529	898545	545375	898545			102	661218	415608	654786	384198	829499	879627	484266	792796	413326	792796			102	692561	853127	593074	819676	749256	423865	711696	669977	750813	692561			102	412077	483933	639331	420281	302263	377535	435394	494117	641752	456310
103	870300	239321	222923	465064	323659	234158	522686	298379	193214	298379			103	274226	150157	174407	143752	444974	329965	218435	280072	186236	280072			103	288297	439652	266071	376929	354096	206533	307418	330295	341102	288297			103	226458	263076	299207	217360	177408	204084	229494	259217	301545	236754
104	1517496	805829	597900	938859	739589	639955	1109802	904736	549319	904736			104	658641	418027	653610	384966	831476	876138	486498	796299	410499	796299			104	685861	847300	592514	812441	744938	425713	712704	668118	752806	685861			104	417038	488823	642471	420031	302256	377354	435426	497323	646963	457312
105	863852	239366	221795	460905	321943	233708	520419	298860	192010	298860			105	276784	149387	174419	143508	446653	327904	217783	284284	179852	284284			105	285324	433015	263269	374901	351082	205428	305362	325675	341283	285324			105	228804	263845	298778	218223	178265	205354	229399	261400	299372	237321
106	1508639	803805	598687	930866	736812	638736	1102723	902132	548941	902132			106	657457	418402	654452	386656	830204	882629	484028	793263	413422	793263			106	684368	847961	587389	815862	741502	425660	708982	661336	752837	684368			106	408522	485918	636529	418452	300638	379245	432916	494567	643635	456603
107	856847	239397	220637	457760	320217	230173	517021	297804	190429	297804			107	274713	148789	175158	146119	450027	328969	219367	285927	183845	285927			107	291466	441238	268931	385039	358408	207444	310347	332036	346714	291466			107	233755	265616	304728	221601	179064	206197	233503	264473	304220	239744
108	1501527	801924	599158	930874	743780	630973	1102263	890648	539677	890648			108	650366	417998	651323	385448	832141	875256	484117	789998	412159	789998			108	682206	849411	594342	820125	745436	426133	710059	664177	753830	682206			108	412742	483701	637648	419543	300346	378915	431259	494988	639852	457182
109	851555	242911	220848	455184	321261	231581	515823	298521	189479	298521			109	274794	150057	174177	145474	449827	332048	217624	288098	183726	288098			109	287454	441406	269309	377994	355838	205314	308472	330562	345464	287454			109	232974	265464	303086	219221	178476	206639	232458	264457	304441	239714
110	1491913	800491	604006	922747	734286	629601	1091369	883951	537835	883951			110	659557	420848	654921	385526	838972	884319	490973	792663	415211	792663			110	685830	859732	594136	822784	747740	425954	712111	663646	758964	685830			110	416293	493518	643321	424758	304153	385842	439311	501359	648438	462590
111	851526	241703	219201	455631	320022	230961	516312	297764	189322	297764			111	277426	149534	174971	144995	442775	330978	216771	285201	183452	285201			111	288897	439475	269819	380014	359943	206674	314404	331754	346300	288897			111	231545	264481	300301	219843	179408	206071	232904	261743	306351	241188
112	1492082	802820	603883	920286	742759	632169	1095607	893815	537663	893815			112	664775	419618	659047	387741	837730	887016	486469	801872	420453	801872			112	683978	857161	597529	824133	744331	428164	714263	669496	758823	683978			112	414263	488969	642093	422069	304956	383532	437141	497476	648791	460104
113	848088	241612	220216	458024	320202	230711	514803	296814	189666	296814			113	273989	149621	175414	144193	439547	330359	217783	285625	184429	285625			113	289974	444540	268064	383190	363866	203867	314976	331899	346441	289974			113	231397	262709	299460	219886	178206	206770	230183	263123	305389	238523
114	1486989	800412	599128	918482	734514	629182	1089752	889972	535818	889972			114	665140	421524	660266	389016	844378	892620	490151	802268	417179	802268			114	686750	859782	595843	825468	750321	427711	715770	671053	753866	686750			114	414062	487916	638388	419496	302544	378997	437090	494921	641841	461332
115	843747	241375	220577	455680	319769	229597	513696	294338	188475	294338			115	274606	149517	174830	145174	439033	328978	218494	284714	184304	284714			115	289376	443230	270281	378400	361620	203727	307587	332547	344245	289376			115	231874	265039	303484	221195	178459	205738	232544	261726	306318	243468
116	1496297	802443	600179	924307	740652	629516	1099213	892688	538982	892688			116	664718	421029	659474	388973	839481	886800	489046	794423	415758	794423			116	693429	862506	598668	830416	755427	427738	719814	672863	760367	693429			116	415577	485694	643991	421646	304046	380452	438672	497926	646938	462656
117	846732	241671	219408	458217	318717	229539	512197	294079	187219	294079			117	275692	148731	175775	145500	442733	331132	218235	288891	185620	288891			117	289274	447277	272043	374941	364371	202488	307767	332199	343155	289274			117	232909	266089	303307	219754	178726	207234	234314	264905	307242	241165
118	1523731	818999	613371	937696	751755	644727	1121499	919396	552874	919396			118	661142	421850	660887	388353	833408	887965	487295	800023	415692	800023			118	694270	868749	598654	825532	754789	429631	722830	673568	760952	694270			118	414849	486066	644601	421913	304311	382730	437405	496242	647977	459692
119	856158	239749	219489	458562	320442	230489	512919	294141	188559	294141			119	274098	148172	176708	145441	440636	333746	216328	289084	184958	289084			119	294069	449771	272980	382786	365634	205054	304809	336130	345263	294069			119	236252	267421	304630	220954	177246	206771	233994	264862	310407	243424
120	1492774	803937	594581	923600	740548	628659	1093654	887316	535474	887316			120	659235	420794	658681	387227	834997	882680	488734	801199	416155	801199			120	685579	857007	593204	820060	750225	425547	713727	671487	752831	685579			120	415156	485149	645581	420772	304109	381919	434091	498390	644252	462296
121	843706	240852	219186	456512	321693	229989	513429	290108	188898	290108			121	272226	147973	174568	143850	437436	329519	213194	288633	184067	288633			121	293902	446023	273219	382293	366193	203012	305779	334984	342534	293902			121	233276	265387	306851	219281	177664	204560	233509	264237	305866	241159
122	1494826	808809	596073	930422	744191	633427	1108404	891544	540369	891544			122	655756	421437	656674	385679	831197	881229	484004	789860	414939	789860			122	685136	859334	589886	815991	744407	426186	713483	671269	748454	685136			122	415767	491239	649073	420000	305751	382174	439957	498521	651316	465666
123	837293	241026	218916	453841	316346	229174	508991	295288	189238	295288			123	274848	149276	175701	144747	440349	333577	212079	289369	184587	289369			123	290219	445992	272354	379615	356056	202646	307226	336516	339406	290219			123	233884	264155	307006	218822	178420	205271	234486	267651	307824	242216
124	1464723	801787	592402	912350	734041	619964	1086232	883330	537598	883330			124	655679	421973	657616	386951	829913	881808	483249	791514	416386	791514			124	686435	855688	592066	815618	750991	424061	713484	666589	743526	686435			124	413387	486661	646818	418261	304402	380420	434611	496510	644190	466570
125	825420	241405	217658	448616	315557	227726	504995	293899	189263	293899			125	272208	148428	174633	144614	441205	330627	212650	289964	185758	289964			125	291227	437669	271159	380365	358832	204489	305920	337624	338658	291227			125	233179	264371	307855	218687	180141	206248	233451	265094	307372	244566
126	1451279	802583	589172	908344	726651	623882	1079657	878323	531694	878323			126	661336	423865	666212	389301	839786	891594	488714	802830	416788	802830			126	687296	857256	593443	818856	749326	422879	715272	672122	752349	687296			126	412444	487427	647743	420089	303090	384855	437254	498585	647717	464295
127	836571	240706	219194	452863	318291	229621	509715	293101	188501	293101			127	275872	150464	176956	143842	444568	334513	213393	290410	185651	290410			127	298148	438662	274432	383679	358366	207278	306272	338078	340063	298148			127	233911	265068	307099	221271	179028	206014	234939	268021	309414	245482
128	1466552	808667	592638	907159	733256	627272	1088919	889493	542736	889493			128	654342	423502	658646	383212	833145	882386	484422	793011	415775	793011			128	685239	853434	591038	817237	745298	422082	714390	669234	747344	685239			128	409315	486694	641724	418621	301993	380854	433693	497054	641084	462193
129	821771	241675	214524	447216	315936	227951	503706	289184	188169	289184			129	271087	147956	173529	143664	440106	325712	213979	285969	185153	285969			129	294564	439834	274696	383186	359150	207911	305469	340989	337801	294564			129	233491	264972	306742	222178	177834	207769	235454	267504	310161	243592
130	1444338	800273	588134	898701	730427	620874	1072490	871229	532942	871229			130	659655	426626	660280	387566	842874	887634	487500	798598	419981	798598			130	683716	852584	589838	813922	744816	423437	712579	670269	747814	683716			130	410676	490467	642961	421009	301469	382714	436663	496650	648400	463483
131	806268	240956	215614	442283	311894	226214	496152	286895	186604	286895			131	271748	149781	174335	143989	446033	327701	213945	286663	185096	286663			131	292948	441819	274241	380169	359039	206617	305547	335177	339545	292948			131	233984	268181	307054	220924	180027	208114	235094	268706	310551	243977
132	1430855	803709	587360	894531	727834	621176	1062754	871582	533670	871582			132	647621	424337	656748	386646	835092	874882	486835	794378	415831	794378			132	688736	852272	592358	814604	743991	421030	714935	666004	748496	688736			132	409663	485522	646244	421403	301564	381973	436684	493533	643718	463081
133	794764	239935	214361	433347	310778	224009	489633	283947	186106	283947			133	269288	148969	173704	144236	439638	326254	215107	287663	185534	287663			133	294411	444241	272926	381237	359352	207248	301453	339104	334711	294411			133	236606	265376	309438	224165	180044	210702	237910	269902	311696	246510
134	1421975	802140	591150	892758	726949	618272	1064926	866501	533977	866501			134	649436	426325	660943	388944	841826	876658	490603	796060	417810	796060			134	688706	852378	594094	814151	744635	422607	715732	669873	750933	688706			134	408264	483283	639869	422338	300985	382592	433788	493524	640633	458817
135	804528	243627	216732	441522	314151	226248	495922	286404	188668	286404			135	270030	148013	172615	142875	437029	328944	212994	286672	184621	286672			135	293243	442731	273064	383162	356577	206591	301409	338076	333719	293243			135	235233	266464	309119	220978	179451	208736	236871	268628	313027	243598
136	1419766	801002	586101	888694	723669	619986	1059971	861043	534789	861043			136	657021	426494	660494	387094	842496	886401	488951	799472	418208	799472			136	691073	856458	592898	818659	743236	423559	716008	672276	749338	691073			136	410791	486051	640624	420225	301614	384028	437042	496525	639862	462152
137	805484	243883	217565	441853	313565	228284	494313	288117	189149	288117			137	269826	148499	174173	143029	444540	329571	216039	287918	185964	287918			137	294721	446474	273347	379856	359243	204591	300026	339319	339688	294721			137	234459	267198	307448	222384	180246	206606	233933	267908	312789	243238
138	1402912	798458	587209	882279	729989	621093	1048047	857848	535565	857848			138	656777	425036	661386	386668	846348	882744	487552	804037	417527	804037			138	692656	855269	594509	822007	748417	426159	724653	678711	750516	692656			138	407077	483480	636264	419449	301195	384361	434611	490383	638770	460927
139	802603	242451	216668	445702	313860	228569	496159	285086	186765	285086			139	266350	147852	173903	142304	438462	326658	212952	285053	184646	285053			139	299842	450864	276910	382098	362766	206279	303302	339033	347479	299842			139	236099	270358	310421	222665	180441	209298	237038	270774	312741	245516
140	1425082	802759	595216	897253	733143	631795	1059192	862919	537417	862919			140	650436	423844	652133	385533	839159	879153	490357	798503	416164	798503			140	687508	855622	592199	814186	742126	423874	715155	673909	750984	687508			140	411261	486931	644788	418757	301860	382925	434645	491467	647032	463971
141	799286	242326	215521	441824	312094	224491	491845	284286	188190	284286			141	271931	149014	173836	142946	442413	331901	214532	290258	185832	290258			141	296459	449178	275706	382792	365922	207937	305734	338660	349459	296459			141	237556	269847	313304	222432	180711	210146	238836	270742	314776	248377
142	1408727	798015	590504	892371	725455	621294	1054396	857487	536453	857487			142	654708	425432	653737	385725	842665	889405	488335	808491	419013	808491			142	685474	850833	589195	812681	746464	422381	714247	670394	755027	685474			142	411760	486984	640911	419493	302150	384707	435513	497235	648032	467529
143	794280	240991	214590	441729	313198	221524	487962	284454	189294	284454			143	270481	148811	173858	142370	436299	335461	215876	288576	187044	288576			143	294382	449414	275890	381889	365869	207015	308976	334962	341073	294382			143	237244	270435	314794	223758	181477	210244	236096	271928	317369	248036
144	1411361	798227	588153	890101	731315	619894	1053999	854762	537171	854762			144	658664	424903	652571	385547	844368	890143	491181	809388	419956	809388			144	688112	862484	592346	820286	745814	423786	716509	679257	755814	688112			144	413091	489387	647921	419727	304132	385787	435340	501767	649026	464561
145	801097	242251	214398	441529	315765	224220	489769	283584	188524	283584			145	268201	147459	172839	142526	428959	328105	213878	289020	184720	289020			145	293860	448829	275129	380809	367526	209583	307141	338427	341552	293860			145	239728	268771	309783	224021	180512	209566	238138	270304	316221	245771
146	1401142	797054	592541	884571	731195	612354	1044189	858345	536876	858345			146	658216	425519	651451	384508	840331	890596	489846	810691	420219	810691			146	697226	860101	596476	819813	751205	425712	721197	678016	759638	697226			146	407323	483506	645174	416119	302517	380356	435254	491421	650219	464050
147	797928	240843	215764	442340	312333	221787	486945	279079	188427	279079			147	266709	148719	172977	143183	433366	329538	214031	288264	184425	288264			147	295451	446974	273852	383716	366246	208813	303661	337968	347629	295451			147	238806	269885	313052	225226	182029	211196	236860	273410	318000	248554
148	1419106	799945	595883	889507	727951	618188	1055124	861774	535284	861774			148	650833	425843	652742	385832	842630	885566	487785	805646	416723	805646			148	689578	858747	598225	816709	743063	427587	721731	677107	759396	689578			148	410225	486189	640953	415460	303046	383019	435396	493272	644924	457087
149	800853	239481	214982	439575	313684	223567	490848	282400	186618	282400			149	266650	148544	172674	142389	434194	328255	215441	283946	185914	283946			149	293845	442557	275698	383311	368979	210123	307784	335408	346881	293845			149	238902	272133	312721	223566	180641	208191	237956	271177	316132	247617
150	1420814	801463	593735	900146	730814	614433	1057595	855544	536713	855544			150	649774	424624	653401	384528	842472	883357	486856	809231	418135	809231			150	688848	853235	594569	813419	740186	426312	720152	668647	759769	688848			150	408424	482956	644475	419074	301246	378877	432823	495052	647679	461879
151	794306	238732	214688	437242	310008	225864	484958	277615	186857	277615			151	270432	148349	173381	142995	434829	331211	214330	289147	186903	289147			151	297086	439092	275783	379379	367832	208459	311677	333200	348209	297086			151	238468	269171	315208	223795	181081	211287	237507	273593	316487	248780
152	1422055	800248	594724	890288	721901	620987	1057632	844087	537104	844087			152	654858	428296	657731	385711	844465	886159	487763	817136	418068	817136			152	686044	858883	592251	810434	739449	427046	715661	674232	752309	686044			152	410029	484636	646042	415757	301054	383203	434443	498017	648009	464938
153	793104	239961	214723	441079	309616	223020	484620	278217	188511	278217			153	270344	147459	172770	143473	434496	329984	213608	287434	184578	287434			153	294347	430843	276582	378247	366776	208494	311194	332866	345792	294347			153	237783	270443	312136	226331	181041	211173	237465	272000	317736	247223
154	1407988	796518	592425	889939	716697	615477	1042754	838096	530997	838096			154	656628	422600	653133	382506	834559	882446	483703	807859	415684	807859			154	688975	861949	594203	812234	741358	426223	717444	675905	756469	688975			154	406933	481329	642366	416419	301370	378477	432520	491336	643867	459909
155	804984	243238	216589	444263	314125	227394	491878	280186	187035	280186			155	268514	146116	171411	141659	424519	327820	211706	281703	185607	281703			155	297408	429081	277578	376821	363084	209591	310148	334526	344039	297408			155	237428	273512	313932	226883	182130	212576	238069	273289	308228	247077
156	1417993	807489	594858	897346	727896	624077	1059062	847829	533974	847829			156	659511	425499	657626	387562	841794	889387	483871	811790	418285	811790			156	682486	851242	593141	806431	737249	423560	713222	669811	745449	682486			156	409044	480337	642671	417522	301671	379715	429894	494212	648718	463294
157	799459	240964	217749	440138	311161	225007	485339	277476	184181	277476			157	266883	147432	173202	142663	426467	327331	214714	278609	185147	278609			157	300184	432999	274156	379612	364506	210573	308795	337388	343583	300184			157	239402	274807	318383	224551	182263	211616	239898	274215	299846	249340
158	1429049	798954	600855	893714	722451	621550	1056049	843062	532122	843062			158	653960	422897	657447	381902	832994	881084	486876	805213	418141	805213			158	683469	857732	591126	811927	741596	425931	715816	674938	751732	683469			158	409045	480453	645649	418126	302564	381182	432272	498745	664066	463705
159	790393	239262	216138	441130	309517	222686	486291	275927	184551	275927			159	267979	146235	172479	143374	427443	319404	217559	277912	180671	277912			159	301029	432676	275679	373030	363568	211101	307234	335166	343879	301029			159	237466	270076	311904	226207	180650	212171	237134	273136	299484	247495
160	1432184	796279	603056	888995	728054	623506	1057441	840601	529996	840601			160	651410	424527	653521	387172	837141	878947	486275	806120	419557	806120			160	685376	854486	590108	801706	734284	426959	707690	672684	750763	685376			160	404224	480703	637742	414727	298691	379484	429764	490027	666830	460297
161	792156	240942	216338	438591	309508	223532	484246	276987	184774	276987			161	266119	146594	173122	142148	431318	314793	219051	280814	177441	280814			161	300179	432208	274693	372564	363041	209477	306196	333053	343297	300179			161	236709	271010	314633	226177	181036	211694	237586	275188	299699	246736
162	1418141	797744	606427	888589	727727	616728	1049877	836736	533551	836736			162	649886	422835	650109	382614	836007	873036	486265	803459	418769	803459			162	684919	853840	592064	801944	736768	425546	713467	669333	750715	684919			162	406691	482631	641286	415635	302402	378088	431238	493653	663273	465402
163	794793	241271	219134	440224	312146	223723	485041	281234	185900	281234			163	265113	145631	172891	142919	430233	306384	219112	277979	175572	277979			163	305256	437603	276384	377941	361835	210399	308973	335052	343348	305256			163	240167	271453	318629	229143	180653	211702	238108	276443	304529	248421
164	1417461	803411	608012	891043	730379	620945	1052027	844286	537337	844286			164	649692	423564	654622	385938	846054	878114	488106	811090	422006	811090			164	689479	853304	590959	808019	733575	425104	714066	674101	755595	689479			164	407816	480150	637584	419219	300392	381703	429691	493170	664683	467034
165	790884	238751	218381	441137	314679	223530	481271	280696	185781	280696			165	266597	146504	172569	142651	428778	309015	219105	278079	176416	278079			165	300289	433894	273433	371064	359481	206852	303899	329578	341016	300289			165	238410	271049	320437	229667	182246	212389	238199	275964	307435	247686
166	1428016	807393	611162	896964	735978	617664	1051822	849079	537914	849079			166	652404	423859	655041	388578	843023	881857	489073	811842	424512	811842			166	693231	861458	595622	810876	743962	427826	718565	677126	753157	693231			166	407802	482874	639931	419749	301509	379091	432399	491158	662141	469756
167	797088	239275	219069	442883	311558	224702	485465	281294	183772	281294			167	268592	145919	173128	143155	428552	318329	216509	283669	180881	283669			167	305651	446655	279123	379239	368707	210665	307631	337024	340951	305651			167	241279	274040	321766	230627	183158	213872	241386	279068	304777	253636
168	1420772	796450	607876	888536	730706	615542	1051996	847566	531747	847566			168	653508	422354	649098	385397	833167	883566	491382	808101	423319	808101			168	687246	852220	590850	803189	737002	427034	711879	675380	754898	687246			168	409231	483286	645107	418558	301242	382089	433739	495242	663224	467086
169	785213	238758	216198	435739	310228	221477	480464	277021	183617	277021			169	267336	146814	173327	143475	424456	317550	216404	283049	182880	283049			169	302171	446516	277225	380916	367714	209535	306844	339094	341211	302171			169	244191	274023	321922	228898	182914	213357	240700	279732	303241	252965
170	1429110	805550	608703	891566	733507	620303	1057156	850376	532095	850376			170	655852	424428	649167	384405	836653	882956	488589	807524	425844	807524			170	687513	858680	589878	803807	735654	424288	705510	679782	757432	687513			170	408215	479549	642741	417788	299660	379647	432344	493459	655934	466139
171	781871	237857	216052	437804	309479	225696	480086	276145	184486	276145			171	267524	145782	173607	142724	424531	321675	216186	283868	186552	283868			171	300916	438706	276381	375217	367704	207944	302913	336039	335293	300916			171	241485	274356	320899	227288	182606	213139	241473	279017	306636	252456
172	1434425	806588	610549	896309	736662	624765	1063141	856246	536129	856246			172	652040	422034	652093	386496	840876	883954	486432	807045	427136	807045			172	684768	857792	593089	800822	740406	426697	707479	676614	751549	684768			172	411028	482038	648896	416663	302048	384140	436179	495962	660825	470230
173	794239	242423	217896	440333	313718	224768	484926	280001	185189	280001			173	269993	146330	172503	141501	419889	319926	214377	280962	183079	280962			173	301850	440962	274737	374446	370109	209824	309841	340552	344582	301850			173	247375	275278	323476	230459	184644	214401	241697	279543	310837	253916
174	1424267	801984	608462	890246	736234	619982	1056738	848912	532542	848912			174	653878	424427	655405	389426	844271	893038	489644	815011	427216	815011			174	686312	858106	590769	804173	735461	427462	707468	677711	750569	686312			174	407878	484017	649021	417712	300872	382924	433929	498798	656164	471429
175	780688	240194	216112	434594	311394	222863	480454	273836	183775	273836			175	267209	146599	173251	142024	419433	315752	217422	281590	182733	281590			175	294981	434016	271478	374110	364642	205302	308573	335593	342842	294981			175	243681	274557	323413	231999	184411	214441	242153	280509	310918	252844
176	1436061	801670	605869	894590	739311	622648	1055976	848070	534531	848070			176	650612	420416	652349	385253	843325	888441	488943	812915	425588	812915			176	689774	863291	589696	807275	738444	426542	711051	674321	754532	689774			176	406832	478394	637100	410913	296142	377927	431639	488443	647960	464306
177	777185	239971	214425	432244	308525	222873	472827	272823	182163	272823			177	270086	146766	172216	143253	426432	314289	219656	275744	181012	275744			177	299896	430908	274089	371894	367379	208949	312588	340801	341775	299896			177	244143	274522	320226	230316	183732	212024	239797	280091	312213	255071
178	1418855	807339	608335	893779	736600	615941	1050636	845141	532875	845141			178	654444	421986	651839	385737	846575	884765	492198	811239	425535	811239			178	685364	858897	593492	803818	740292	428769	707331	676482	761679	685364			178	408236	478968	645114	410611	300347	380229	432858	497994	653143	464216
179	775431	238033	215434	429319	307662	223372	473426	273633	182559	273633			179	267519	145606	172594	142852	426586	309425	218753	273982	177494	273982			179	297337	430964	271727	365597	363308	207167	307466	335943	341117	297337			179	243081	272832	323282	229982	184558	212636	243109	281440	315821	255470
180	1410318	802344	602968	887006	730199	617907	1048894	837323	528042	837323			180	645567	423521	651767	385662	841931	881479	491570	811181	425908	811181			180	685576	862771	593767	801584	737691	428884	705662	676004	757939	685576			180	405168	483516	640704	416532	299968	382499	432629	495560	649601	466264
181	776359	238324	216451	433081	308312	223006	474617	275064	182506	275064			181	266562	144774	172119	143657	427672	307519	219068	272740	176492	272740			181	302002	441789	272115	370673	363729	209207	305543	339699	337027	302002			181	244122	275526	326024	233507	184376	213641	243500	283473	319426	256216
182	1417141	803414	605158	891981	737019	618471	1046752	846403	523214	846403			182	644948	425464	650258	385849	840312	886583	492064	813286	422773	813286			182	691631	867922	601079	808961	743731	431054	706810	677906	767167	691631			182	405807	483842	644127	415039	299969	379237	432393	497393	653927	467141
183	787383	242651	217339	438652	311562	223849	480361	276350	181814	276350			183	268076	145598	170494	143306	428424	306640	219279	273788	176312	273788			183	299962	444344	271259	368949	367956	210448	307043	342229	339662	299962			183	242797	275076	324369	232139	184529	212433	242071	278726	318298	255821
184	1424282	804593	606279	886126	736831	616369	1053650	845384	523312	845384			184	645175	424733	644882	386330	846589	884657	491513	812991	424293	812991			184	687765	861383	592149	797209	738794	425643	701338	678581	751105	687765			184	406201	480286	642102	412617	301061	381522	431578	493101	649141	467614
185	790813	241924	218408	437533	311558	221716	479516	277929	183079	277929			185	270451	147301	171701	142646	434965	306911	220820	271098	176374	271098			185	295931	445527	273456	374668	369533	208762	304288	342550	346770	295931			185	243659	274634	325788	231169	183278	214416	242688	278186	319666	255584
186	1434559	805710	609542	891688	735669	620931	1054699	841309	525113	841309			186	650939	422356	647420	384974	845388	888494	493367	812441	427932	812441			186	683211	862751	591237	797100	733778	428769	700776	672886	748504	683211			186	410137	484054	644864	418651	301521	379801	431975	495809	649914	468942
187	782403	239936	217678	436354	310983	221891	476332	276562	181071	276562			187	267737	146826	171014	143080	428713	305796	221198	270069	175986	270069			187	298718	447408	274115	375131	370604	209268	305035	342443	347065	298718			187	244236	274837	326152	230280	184487	213881	243226	276350	320914	257141
188	1427062	802859	610876	886764	735256	616268	1042836	839749	518980	839749			188	645854	425924	651373	385828	847196	886624	491435	819938	425141	819938			188	685775	862241	595722	798794	733972	428693	710759	672243	753078	685775			188	407021	483317	640239	417191	301893	380939	432910	495761	651634	467667
189	773592	237741	216619	433772	305046	221488	475314	273092	179974	273092			189	269324	147202	174900	144322	441333	307361	217628	276719	174343	276719			189	304732	441612	274363	377159	370203	209279	304402	340728	347538	304732			189	244922	274841	325788	231447	184078	214438	244302	279012	321115	256058
190	1409482	795781	609806	877953	727413	615909	1037150	828960	515122	828960			190	656593	422939	652491	388688	860766	901110	495924	829722	432892	829722			190	694107	860739	595372	810964	741332	431284	711951	676752	754209	694107			190	410971	478443	634609	416416	301094	377602	428744	493559	646604	464223
191	781284	235833	218974	431889	303620	220628	473248	272840	179984	272840			191	270744	145818	171847	142944	441327	303529	217409	274643	173977	274643			191	307864	442747	273956	377909	373506	211654	305764	345775	348727	307864			191	246664	274473	326203	232973	186214	215008	246372	280925	324709	258049
192	1411224	795261	609384	879643	727407	613614	1040981	834162	514344	834162			192	666449	419743	653843	384923	875568	897165	488529	839365	426364	839365			192	689403	869857	600242	805211	741847	433556	712849	680519	750747	689403			192	408059	480004	644651	417846	303747	379949	433533	500305	646865	468513
193	777944	237274	217074	432436	304508	221876	473957	272735	180201	272735			193	268047	146577	172157	143187	435992	301288	218501	273522	172074	273522			193	305279	438757	273075	375464	373390	212503	308818	343607	349888	305279			193	248082	279714	329962	234066	186909	217779	248104	284040	328430	262163
194	1404479	792477	610563	880812	725461	609960	1040374	829127	514352	829127			194	661313	422249	654057	387079	874356	898917	492144	839946	426234	839946			194	690411	858989	595528	806672	739466	432106	709898	677338	746134	690411			194	408004	481861	642987	418782	301753	377729	433253	495763	649533	462124
195	781280	235979	218243	435834	307347	220510	474158	271041	179979	271041			195	270626	146364	172359	143424	436641	302324	218171	272932	173617	272932			195	302606	441054	275246	376689	374646	215598	306794	343218	349675	302606			195	248101	278614	331914	233256	186743	218238	247360	284989	324598	260677
196	1427939	798422	616846	885186	729096	617829	1047978	829151	518659	829151			196	662660	424751	657799	388724	875876	906808	494409	842559	429172	842559			196	691555	858614	595113	804186	739013	434293	704420	677546	749939	691555			196	410864	483100	640285	416802	302578	378682	433483	496992	647744	466582
197	780149	235660	218217	433430	305370	220788	476823	272790	180289	272790			197	269516	146635	171509	143711	435654	300282	219420	275556	172069	275556			197	295260	443683	273812	370615	376269	209547	307786	337479	346526	295260			197	245945	279033	328943	232667	182122	214626	245704	283654	323326	259073
198	1431894	796667	612070	889360	731719	619674	1052521	833112	519622	833112			198	658717	425403	654142	388884	871415	906681	492983	838456	426417	838456			198	694192	863929	601596	800206	744148	437092	705144	682215	756169	694192			198	410725	484216	642234	422777	301582	379890	437289	501345	646853	468078
199	782622	234571	218321	430702	303533	218716	471426	269858	180002	269858			199	269629	145932	172154	143889	433362	298850	218525	272747	169857	272747			199	292038	443096	276916	369916	376124	210434	310402	340681	336319	292038			199	248168	279306	329261	233982	184860	216936	246530	283918	329058	261503
200	1444291	796446	621319	892624	736178	618973	1060098	834397	523225	834397			200	662949	423231	655987	390029	869126	899231	493786	840030	429598	840030			200	692804	861730	594668	799991	740179	430935	706213	678965	755276	692804			200	411799	484407	644778	419996	305157	381645	435867	496440	641615	465733
201	781022	235956	218499	430006	304487	219012	472514	269562	180333	269562			201	266949	144940	169541	142267	428501	296422	218098	271537	169494	271537			201	296554	448178	277783	369131	364701	208374	306624	339509	343752	296554			201	249219	277737	330254	235560	182935	217777	246346	283562	329330	261795
202	1440924	794790	620621	885421	730726	617828	1052170	832404	520564	832404			202	658846	423307	648565	387876	869787	899201	496629	833906	427414	833906			202	690898	857558	595624	795583	735869	432536	707114	673363	746061	690898			202	409994	482557	646148	420742	300719	377887	434043	496474	644724	466417
203	775281	234541	219887	427622	303101	217856	468751	270132	183083	270132			203	268649	146368	168788	142221	430558	297181	219087	275122	171731	275122			203	298801	447216	277366	369636	365609	206041	306059	341555	347209	298801			203	247126	279922	327221	231727	183574	216138	246304	281841	329406	262157
204	1422980	787423	612813	876345	725624	609662	1042580	821811	521065	821811			204	667101	425231	645911	389654	871007	898016	494661	838021	428773	838021			204	683536	854016	595279	794274	733804	431517	708526	672703	749625	683536			204	408996	481797	635321	420086	302067	377833	433483	498917	641471	467820
205	778544	233715	222322	429043	303129	218863	471377	272638	184625	272638			205	268659	145693	170484	142714	433804	298139	219383	273913	171590	273913			205	303694	452978	279223	372703	368212	209838	307733	341723	350272	303694			205	248175	278756	326438	233851	184054	215857	245212	283869	325763	260888
206	1421202	789844	617103	879605	726353	614239	1045181	819653	521086	819653			206	662914	423780	644366	388222	866784	900130	494359	835825	427900	835825			206	683781	859863	595354	798758	736914	430788	705758	671797	746232	683781			206	410992	480887	635303	419156	301553	374343	434172	497875	638790	463719
207	775234	236536	219260	434679	303101	217166	468084	271151	184667	271151			207	265751	145738	169265	142213	430534	295587	218981	270478	171367	270478			207	302124	449730	277246	370734	365709	204815	306449	333494	347203	302124			207	247204	283578	327420	233443	184976	216304	245803	284799	329332	261316
208	1417737	787138	610849	876397	721472	607521	1038554	823230	520927	823230			208	657177	424657	645152	389808	868526	905251	498333	831727	433013	831727			208	684767	858797	597860	798638	738086	427799	704670	672597	746495	684767			208	407452	482941	635766	418864	302181	373872	434189	496813	640317	463408
209	764315	231614	215119	423148	300736	216719	463683	266556	182086	266556			209	268059	145961	170422	142758	426986	298666	221113	269822	170568	269822			209	301440	451628	277614	371278	367934	204859	310361	339716	348779	301440			209	248209	283091	328624	232883	184744	218038	247594	286884	333368	262751
210	1426434	795171	616095	876171	727611	608845	1040405	822059	526519	822059			210	661644	423975	639995	389912	872582	901723	497891	834194	430163	834194			210	688194	861220	603189	805367	738973	423891	710056	673471	748854	688194			210	408141	481413	636472	423251	299777	376376	432737	499101	636789	462568
211	763956	235696	216849	424751	301068	214798	464900	267406	184046	267406			211	267506	145883	170263	141982	425758	299983	219605	269151	171189	269151			211	302048	445897	274899	368161	367186	203931	310455	340986	341119	302048			211	248197	282772	327168	235128	186071	215884	246661	285272	335041	261489
212	1411557	795404	609786	876421	726410	603024	1035358	816093	524023	816093			212	661727	419522	638923	388319	864381	906083	495039	828190	433104	828190			212	687633	867573	596291	795943	739354	424983	711370	674901	749944	687633			212	408064	484221	631929	424103	300636	377157	435459	501369	644024	464291
213	759095	234156	217219	421905	301372	215194	462446	269691	183923	269691			213	268334	146188	169845	143381	424458	297404	222811	270129	170963	270129			213	304549	448258	275541	370646	367425	203465	310167	337003	343265	304549			213	249924	283314	329039	234575	184997	216529	249005	287229	336978	263179
214	1414118	793691	610767	869682	724458	603509	1035724	821951	523984	821951			214	663093	422696	643169	388082	865531	908338	498038	832061	432518	832061			214	689349	863329	597924	793862	733492	422047	703028	668209	744866	689349			214	409883	483019	633291	424221	302253	376157	435167	499561	638921	467821
215	750208	233810	217512	419232	296891	210847	454531	266025	181959	266025			215	269169	144562	170029	143064	422345	296786	219204	270196	170576	270196			215	306768	451597	277007	371268	368286	206526	313286	339720	341588	306768			215	249679	282180	326056	235273	185984	217089	244864	285788	333866	261082
216	1414056	796298	608583	871008	727434	604529	1037146	820756	528320	820756			216	659821	418834	643016	387674	868266	901662	498783	825536	433184	825536			216	688576	863633	601074	799861	734718	422627	707678	671702	756126	688576			216	408183	485851	641037	422954	299922	375298	434511	498611	640804	467794
217	765597	235752	217417	428151	300911	213105	463968	267703	182869	267703			217	271099	145705	171314	141956	426122	300659	219875	269154	171781	269154			217	305907	462156	274961	374744	371646	204809	315691	340404	346225	305907			217	250584	285161	329174	236251	186143	218972	246938	288129	336177	266119
218	1419036	802565	615174	874271	728722	604542	1039292	824786	528403	824786			218	665257	424675	646833	389709	873239	912826	498578	832389	437891	832389			218	698920	870174	605573	803361	744917	427255	709604	677117	756166	698920			218	407883	486754	638583	424312	302469	377729	436435	501334	644346	468209
219	766804	237292	215828	431345	302128	215327	464184	267911	185285	267911			219	269329	145751	171307	143899	428792	299439	220891	269707	171929	269707			219	302863	455236	271989	370146	367482	204064	311353	336827	342306	302863			219	249786	281544	326702	239608	186389	218474	247143	286601	335691	263158
220	1428609	798673	612480	870604	726430	604793	1048696	827321	529950	827321			220	667137	422574	648808	391331	873275	915429	498424	837079	436792	837079			220	691885	866977	600718	799537	745575	424462	709916	669799	752655	691885			220	408283	478115	635753	421761	301702	375249	432087	497176	640181	466927
221	759496	236031	213637	422432	297522	213308	457151	265750	183607	265750			221	267911	144864	169209	140852	421980	298672	217613	268650	170351	268650			221	313584	457808	276253	378774	371914	207854	309936	337830	348450	313584			221	249161	284829	326385	236592	186315	217295	246635	285181	337033	263494
222	1423796	799445	612247	868364	722498	598806	1038406	820181	525396	820181			222	659278	419549	638891	388858	865899	907386	496495	821971	434394	821971			222	700162	878213	606472	807801	749653	424629	713517	678425	756366	700162			222	406460	481983	636260	421581	299334	373874	433487	499694	635718	462222
223	768552	238271	217528	428741	301479	213908	458827	266679	185407	266679			223	266492	144828	168541	141946	419656	294851	217408	266978	169383	266978			223	317657	455151	278372	378237	373065	204818	314854	343497	347408	317657			223	250544	284269	330673	236413	187869	221695	248139	289021	337483	267945
224	1423954	802426	615489	875139	720698	597750	1028507	822150	525180	822150			224	663410	419821	636033	390592	862829	914760	498166	825550	434318	825550			224	697356	876499	606372	804126	743566	421037	710921	672491	755464	697356			224	409499	482630	636481	419402	300533	374852	430810	499996	636407	465312
225	767164	238601	217756	424547	300412	213905	460948	267271	182688	267271			225	268786	145384	169141	142049	422653	295329	217838	267211	168915	267211			225	316567	452548	279952	380146	375552	207459	315112	341266	347941	316567			225	248209	287555	330415	238450	187385	219716	249443	289658	340086	267474
226	1423041	806839	612413	871207	721891	596787	1031594	819559	528568	819559			226	657135	416714	633057	388479	864427	912339	495221	820143	432810	820143			226	699920	878599	605661	802855	740589	419111	711274	674602	753422	699920			226	412346	481469	639061	422634	301918	377945	432072	500166	638031	464355
227	753238	236666	214068	420619	298046	212753	455353	264101	182405	264101			227	265694	144605	168340	142087	422603	294994	217806	266891	168665	266891			227	308665	452375	274621	379799	371694	204307	308501	338736	344581	308665			227	250929	285670	329115	236906	187314	218233	249808	289596	338782	267879
228	1427057	801926	611441	866732	718727	597358	1033486	814545	524968	814545			228	659106	419603	632323	392104	869987	912015	497204	817109	436057	817109			228	695917	867423	597014	799386	737062	415245	710905	667827	753198	695917			228	408234	480513	636851	422329	302443	378174	434529	498231	643174	465658
229	762604	235304	214126	425694	300606	212619	458003	264790	182361	264790			229	269298	145831	168261	142504	423070	292075	219821	265593	169066	265593			229	311509	455874	274252	375381	372875	206789	306464	341723	343258	311509			229	250856	287441	329306	234093	186062	218805	247167	287407	336237	264595
230	1421592	799614	607672	865750	713232	594086	1032095	812279	526435	812279			230	666669	422519	637452	390560	875731	916602	500318	827593	433314	827593			230	696943	870681	601401	803123	730771	414976	703549	669820	755064	696943			230	407856	482526	637263	420096	301205	375593	431436	498575	636131	465894
231	749607	233273	213683	421536	294827	208966	453432	259517	181630	259517			231	269592	145221	168774	141569	425599	294344	216749	266413	167968	266413			231	313989	458786	278902	382698	372226	206669	306203	344111	345894	313989			231	253147	291139	330028	236887	187332	223271	250703	293603	339467	268879
232	1420375	794035	600792	874589	722104	597434	1031112	809559	524627	809559			232	669302	421033	633051	388254	880821	915241	499410	825257	431895	825257			232	707946	874182	603221	809564	741406	421600	715177	676971	760971	707946			232	410372	481723	637922	420161	299234	376499	433583	502142	636696	467572
233	762806	235416	214461	422670	299199	212436	456026	261368	181411	261368			233	269249	146553	168282	141658	422036	294583	213985	265054	169616	265054			233	310384	456571	275800	382653	369465	206696	305792	342012	347138	310384			233	253266	287427	327721	234017	187447	219036	248652	290655	336712	265515
234	1408336	797718	601383	864667	716812	598635	1024562	805162	523926	805162			234	665571	420041	632708	389642	873631	910002	496541	821870	430092	821870			234	702654	868498	601819	801093	735903	417692	708539	673831	752506	702654			234	410416	482509	639529	418899	298351	374336	435258	496689	635971	466265
235	753186	234809	213977	420430	296406	210101	453903	262444	182496	262444			235	270060	145654	169700	142352	421479	295046	214946	265272	171426	265272			235	310342	457517	276008	382476	369164	205184	304879	338066	345295	310342			235	252221	286351	330244	233307	186372	220239	250576	291613	336408	268067
236	1414162	792877	602667	870509	715042	598459	1026850	809102	529589	809102			236	678843	424603	637977	394458	883991	922348	502316	831619	433544	831619			236	709603	867467	601870	803608	740747	419226	705816	675194	755413	709603			236	409797	478816	639001	422866	300542	374866	432418	494886	639546	463705
237	755796	234011	212882	418339	297146	212234	456409	263103	182184	263103			237	269736	147114	168932	142374	424002	298724	215046	269057	170044	269057			237	312778	457041	279050	378125	371212	206076	297500	335742	347834	312778			237	251090	286902	330068	233449	186869	220143	249005	291834	337844	266638
238	1420126	799164	606252	866347	715692	599196	1027461	809971	530399	809971			238	673553	423933	636227	391119	887143	915761	496679	830759	434248	830759			238	700455	863503	603579	792013	734682	417562	696577	664679	752388	700455			238	407953	482182	636919	418818	298683	373695	432921	499350	636251	467162
239	758420	235008	213566	424472	300017	214317	458426	264874	182702	264874			239	270424	145833	169178	141656	423373	297228	215025	267622	171678	267622			239	307491	451303	274462	368500	366981	203191	296608	333314	342459	307491			239	251676	289042	334337	235039	186098	219319	253026	294329	340176	267049
240	1419055	794399	603513	865830	719586	598861	1025737	816601	526562	816601			240	668624	424520	631033	389861	875980	910168	497630	825683	433266	825683			240	702708	863259	602861	791404	738497	415536	701005	667074	750906	702708			240	413867	489092	642279	424125	302976	380446	441119	500556	647324	473324
241	750432	231414	214318	417723	296177	211501	447641	262804	179849	262804			241	266951	145557	168291	141631	420701	298175	215482	268889	172883	268889			241	308446	455518	276474	373416	370991	204849	301498	332968	346754	308446			241	253353	291524	337998	238318	189508	219538	254428	294973	343344	269701
242	1410297	793909	604401	860304	713541	598252	1024903	810343	521824	810343			242	662435	419842	633815	389284	879397	903939	495112	817642	430976	817642			242	697110	853732	592877	788973	727957	412592	699974	663222	744214	697110			242	409364	485856	635610	419369	301652	380566	435967	495704	643744	471237
243	751464	233473	214217	421628	297986	211428	453891	264377	180482	264377			243	269869	144201	167185	141723	420645	301547	213288	269893	171813	269893			243	311976	459981	275113	372104	371274	205940	302786	332060	350835	311976			243	254292	292812	341526	235391	187804	221381	255619	295835	344515	269210
244	1422638	793476	599945	871518	720672	604004	1029012	816955	525179	816955			244	669760	422508	636499	393631	876513	912176	497639	820279	434952	820279			244	708402	872979	605344	795500	741585	414370	706594	674701	759364	708402			244	408554	479543	632085	419467	298893	373837	432788	496093	633908	461515
245	743096	232528	211831	415824	297371	210736	446560	261682	180162	261682			245	269163	143874	169059	142001	421688	298103	212660	270893	174526	270893			245	314099	460772	274489	378712	373913	206184	306884	336458	355796	314099			245	256308	291505	344745	237496	189631	219286	256047	296287	348402	270722
246	1409333	791409	599531	860684	716061	597583	1015991	810241	522651	810241			246	665128	421134	630411	391201	867299	906779	494785	815411	433587	815411			246	708745	867471	600381	790322	738526	413545	700222	670651	752704	708745			246	412158	483524	644483	420686	301876	377583	439357	498776	642575	468028
247	749462	233195	213997	416709	296359	212822	450987	261760	181113	261760			247	266612	144675	168633	143086	418748	301304	212542	269648	172863	269648			247	315823	462381	276784	381469	370945	205412	309003	334709	357466	315823			247	252477	288388	339982	233676	189516	218818	253670	295206	344389	269323
248	1421706	792066	600582	862500	715667	600632	1027881	823712	526594	823712			248	667085	421424	631400	392696	869588	904114	494420	815142	435707	815142			248	713382	868633	606649	795855	742740	416005	706282	670228	757667	713382			248	412840	483584	644881	419237	302072	380408	436926	499261	642329	470513
249	756366	232954	214829	420869	295026	211919	454920	262079	180812	262079			249	265174	145158	168256	142473	418415	299387	214579	265802	175000	265802			249	308731	465850	278243	379171	375973	205942	313247	337325	360951	308731			249	253204	289121	342686	236636	189467	218280	253726	292198	344144	268487
250	1418766	793597	601761	859962	713898	598426	1019249	815492	522537	815492			250	663506	420240	628961	391393	873061	901439	496880	811038	432261	811038			250	709991	869994	609058	792184	735675	420579	707998	669057	756168	709991			250	409467	485266	642737	419469	300918	377042	435054	496661	641309	465256
251	760529	233446	213785	417717	295008	215645	456434	266579	180020	266579			251	263668	145883	168348	142187	421845	301753	213546	267402	176053	267402			251	306794	460271	277378	374140	371891	204211	314513	333258	358037	306794			251	257007	291847	346332	237886	190258	221014	254485	295524	346022	272353
252	1406143	787723	598819	853227	705374	600447	1017333	809149	520154	809149			252	666174	422140	630666	393854	875377	905211	499792	817321	431561	817321			252	705539	861959	602450	790900	733242	418912	701734	672215	754996	705539			252	412358	485433	646726	422656	300422	377057	436754	497849	644425	472787
253	756157	233599	213383	420544	295854	213670	454133	262610	179255	262610			253	265397	144980	170954	142373	418431	304406	213092	268462	177298	268462			253	309846	458782	276981	373236	370399	204715	313143	337910	349811	309846			253	256444	291486	345448	237212	191777	221805	256260	296568	348427	273062
254	1428351	793547	594166	866472	713970	607403	1032652	823722	523374	823722			254	660044	421071	632300	392666	872209	898942	498379	809179	433828	809179			254	712033	872398	611664	799896	746656	418999	706792	676816	757872	712033			254	409637	483916	640984	421363	299516	375529	434878	497169	639722	468246
255	744874	232441	213278	415169	290944	212236	451609	256901	177107	256901			255	264633	146337	169495	142376	421203	308812	212531	271858	177982	271858			255	306501	454680	273092	375014	372073	206528	311328	336071	353011	306501			255	255342	290460	347675	236967	192327	221256	255916	295406	346832	272182
256	1431677	794349	593741	872409	717422	607063	1037954	821372	521314	821372			256	662662	421351	633501	391515	871831	900471	500938	814764	433859	814764			256	705523	866976	604950	790598	734529	419775	699084	670426	752047	705523			256	410153	484646	644791	420057	300638	375048	431817	494340	643332	467916
257	740806	231403	213088	413209	292021	213228	450948	255830	176664	255830			257	263531	146302	171469	141727	419204	310617	212288	270894	178722	270894			257	310207	454561	276181	377909	371561	205819	314026	334126	352367	310207			257	256832	289018	346956	237356	189521	217926	254218	294658	347064	274107
258	1414339	789265	594354	855404	713372	602946	1023474	812466	519258	812466			258	652731	419931	630503	388132	862567	893748	496282	802581	428682	802581			258	706417	863352	604402	792167	736472	418841	700182	669779	756018	706417			258	406056	479461	640635	418480	299423	373146	431634	493192	638727	465628
259	740731	232239	213146	409681	293509	213917	448568	258899	177701	258899			259	264871	146833	172012	143693	415372	308656	210098	273038	179247	273038			259	311896	459586	281566	383027	375191	206512	310869	340027	354385	311896			259	254586	291339	346901	238104	189904	221560	256719	295076	344598	273122
260	1398137	791493	590719	852328	708821	601023	1029679	806118	519323	806118			260	655493	420788	631031	390043	865509	897503	494199	803353	428903	803353			260	706258	871617	605789	794604	739000	420193	701359	669527	756056	706258			260	413976	482117	644412	418781	300441	373453	436771	496057	642628	468523
261	742220	233142	214913	414659	291816	214584	452402	257922	177731	257922			261	263220	145033	169617	142018	415083	309441	210363	269927	179779	269927			261	312469	466855	278121	384927	374082	205888	312514	335546	355346	312469			261	258631	291232	346926	237306	193770	221874	258529	297587	346914	275606
262	1404794	797503	591908	859491	712833	604377	1028569	809841	517359	809841			262	654954	423618	632504	394834	870286	893679	498449	809714	433193	809714			262	710688	879144	606521	800513	745309	422137	704317	672631	761694	710688			262	411081	479787	647458	421927	298648	375663	434171	493267	642561	469748
263	739982	232964	212143	413033	292496	213425	445487	255411	177558	255411			263	263142	146199	170702	143397	414026	312956	211107	270186	179059	270186			263	316182	462529	278302	386524	376844	206830	313943	342546	343984	316182			263	255680	290956	349277	239234	191850	222396	256093	298807	344492	276374
264	1397474	792771	591264	856244	708144	602676	1023367	809161	520554	809161			264	658636	422418	631526	394327	869336	894411	499031	803189	437368	803189			264	713853	878758	610096	800326	742293	418831	702697	669657	761421	713853			264	413087	487163	649798	421684	303147	381082	441503	499068	647435	471158
265	744612	233745	212952	418786	295191	216423	452068	256542	177897	256542			265	262614	145065	169842	142863	412538	309661	210068	268774	179605	268774			265	312317	460888	278211	388214	375391	207494	317898	341251	343732	312317			265	260108	291459	355920	235885	191549	222881	257886	301228	351059	277327
266	1412655	797081	589787	860172	715028	609338	1028534	818453	518817	818453			266	667138	424151	637716	394912	872701	900504	502101	816398	434600	816398			266	709814	876378	609948	799677	740184	422586	704746	670656	760536	709814			266	412611	483042	652110	419385	300974	376608	437516	491256	643878	472156
267	739929	232386	211536	413783	293489	213261	447742	259883	176017	259883			267	263516	145674	168739	142497	415336	309922	209167	267669	179899	267669			267	314992	459671	279384	390389	379968	206921	317587	339976	350904	314992			267	256701	291520	355172	238652	192386	223717	257921	303086	345874	276693
268	1403291	792415	588331	859088	711561	603628	1016329	811003	516736	811003			268	659544	423210	629520	394091	873044	896916	499824	805343	435894	805343			268	707107	866203	604828	798804	734500	417291	705631	669799	755512	707107			268	410549	484948	666147	421469	302873	382344	438890	497905	654200	473266
269	729359	230904	212503	408789	290069	212100	442331	256842	176048	256842			269	263244	145326	169574	141268	413503	309090	206706	267123	178832	267123			269	310697	459239	278781	382841	372980	205945	316990	341068	347926	310697			269	251238	293996	358341	239206	191538	222223	260302	299531	348566	277266
270	1390848	791677	588759	853573	711553	599682	1011770	807367	509471	807367			270	665686	419816	629048	396180	874484	896815	494896	810284	432647	810284			270	710758	876597	603451	802378	740078	419736	707432	672380	762972	710758			270	411897	483807	661401	417864	302268	378081	438264	492711	646000	472111
271	720874	230810	212051	405514	289867	210579	440613	255775	175748	255775			271	262995	146294	169351	142849	417561	306753	208775	268342	177191	268342			271	315596	452552	281237	382534	373098	208241	315881	340795	349484	315596			271	252003	292624	361930	239059	190309	223125	258179	301583	351073	277574
272	1397898	796480	590062	851719	713775	600122	1016486	815431	513568	815431			272	663024	419642	625171	390318	871431	893518	493871	803236	434799	803236			272	709464	874621	607951	803581	738082	418426	702598	674371	762307	709464			272	409193	481497	663061	421006	302231	380027	438133	493729	645599	470033
273	729918	231885	213961	409744	290971	213949	443721	257806	175163	257806			273	260844	145191	168107	140797	414661	299118	206998	266117	176309	266117			273	314376	455549	282337	383039	375128	211005	314812	338110	352177	314376			273	251698	292921	358743	237119	190528	222243	256617	298507	348469	275966
274	1390203	792244	589227	846787	707593	599111	1012988	811682	510521	811682			274	665306	426809	627177	395434	878195	901241	498921	809251	432536	809251			274	712602	874463	604059	797979	740716	418207	703949	675632	759227	712602			274	409827	483949	669328	418153	302993	376478	436812	497136	648264	472985
275	719953	231103	211747	401124	287056	210323	438209	253564	174431	253564			275	261646	146471	168766	142755	418997	299908	208854	269619	177899	269619			275	314153	455304	282907	374980	374906	211661	308504	337131	353103	314153			275	250729	292674	359682	237042	190023	223608	259568	301166	348239	277092
276	1380775	788196	589222	842407	705471	593628	1014093	812021	509362	812021			276	662168	423216	623309	393489	875581	898351	496783	807372	433312	807372			276	710047	873243	603389	795003	736497	419959	705398	672050	760034	710047			276	410204	481303	661378	421149	301821	378022	435149	496734	649391	471530
277	717290	230382	212508	401084	286149	209501	438403	257284	174823	257284			277	261026	147361	168124	142934	418314	297670	210623	266671	178830	266671			277	316886	456918	284191	377796	375008	209250	308704	341829	356261	316886			277	254393	294799	364455	241167	191594	224515	260999	303573	351318	278570
278	1372348	791604	594494	840789	704612	587327	1010732	805751	512988	805751			278	651652	424907	621367	395701	877137	900554	497654	797854	431277	797854			278	707313	873614	608389	796391	736240	423584	702921	671444	759885	707313			278	409561	486263	665069	418986	303172	377259	441018	499369	650597	472814
279	714828	228644	211857	399206	287759	210168	439251	255009	174703	255009			279	258987	146619	167481	141873	416548	296776	208399	265891	177610	265891			279	319395	447101	282812	376604	374974	212344	308944	341838	355630	319395			279	254374	296276	361632	241253	192818	225102	262411	306633	355503	281282
280	1378805	789219	590728	835673	702963	591182	1008949	809092	509410	809092			280	656211	425259	622528	393770	878334	901469	496436	804073	430783	804073			280	714333	877087	610843	794159	734749	424219	707062	676162	765364	714333			280	414288	490184	657727	419471	306019	380675	441310	502900	651744	476136
281	727929	229218	210992	404239	291344	209747	441177	257716	176584	257716			281	259640	144792	166046	143148	419896	298942	207277	265017	179397	265017			281	318624	446729	280772	379351	373239	208811	308999	339132	359317	318624			281	250321	288528	358879	238626	189815	225772	255438	297155	348366	275899
282	1380830	800041	597513	842587	709137	593496	1012924	813562	511419	813562			282	656468	422706	622095	393529	881314	902957	498631	805126	434029	805126			282	708491	879194	607261	792795	736314	423630	703814	672014	760308	708491			282	410736	487109	664637	424654	304861	381389	442047	496044	655129	475519
283	728936	232417	212943	409593	291896	211502	444051	256781	176236	256781			283	259322	146020	168613	143041	417821	301359	207461	266474	178512	266474			283	321758	455269	284626	377775	374009	207900	307574	340636	361801	321758			283	254194	295234	359955	241408	192562	227436	260420	302223	353470	279056
284	1396984	797857	596369	857269	718763	604739	1028844	820634	511874	820634			284	651040	424418	623325	398019	867786	900580	497209	802076	430837	802076			284	710068	876980	611268	793732	734378	427056	706617	674349	763896	710068			284	408916	484716	658229	419652	302917	376912	435521	494917	642115	472471
285	723534	229888	211691	404701	289233	211436	440166	256008	174017	256008			285	257543	146066	167459	142026	412508	296514	207709	265241	177833	265241			285	316361	454224	284732	376664	370780	207692	306827	343062	360024	316361			285	254849	290723	356326	238079	191194	224786	257708	300714	347759	277085
286	1386654	795861	593736	850254	716759	600560	1018020	813638	510342	813638			286	658102	423218	619700	397594	878950	901597	495186	803704	428779	803704			286	709554	875986	608299	793474	737241	424622	702966	676434	766239	709554			286	411347	491598	656576	425296	305531	381277	441796	496750	650415	476006
287	714231	228437	211213	403489	288886	208492	440956	257274	174161	257274			287	261871	145581	168982	141734	415633	296269	207726	266723	177180	266723			287	313676	457991	285604	376704	373416	207846	308686	341223	361512	313676			287	255078	293617	356359	241414	193158	226035	256525	303221	354089	277666
288	1375086	792987	594903	846117	707572	597099	1020321	812634	508340	812634			288	655154	422752	620728	396816	873778	897736	498247	798046	426203	798046			288	705275	870068	602594	794294	735126	425661	697649	672819	759546	705275			288	404479	480516	640013	415329	299372	371778	430311	490259	635367	465497
289	716287	231116	214049	402771	288156	208574	442325	246286	176256	246286			289	256677	144652	166069	141600	409501	292896	209199	263673	174685	263673			289	310191	460146	284052	378451	369187	208788	309821	346004	359560	310191			289	254006	290741	356876	240741	190386	224119	254901	301390	353362	273557
290	1364681	790271	594365	834782	709964	585951	1013997	807742	502841	807742			290	655861	422538	619479	393967	879154	909441	496183	805588	431163	805588			290	704383	873143	606041	792010	733264	427359	703638	671816	766121	704383			290	407388	485614	646369	415744	303211	375123	438761	493101	639336	469807
291	704991	227161	213234	398372	285643	205491	436314	241559	175966	241559			291	263828	145277	167919	141725	412016	293529	210074	266776	174714	266776			291	308436	458073	280124	377504	369593	205293	307678	341337	358090	308436			291	254130	291089	357164	240119	191708	225311	258717	299089	353158	274151
292	1375129	800653	602126	840194	714242	588758	1025496	843511	512955	843511			292	654881	421806	619755	390627	868699	903718	496610	794561	428179	794561			292	701399	865713	602634	788031	732070	422512	701935	675712	760075	701399			292	406791	482718	647264	415605	300872	374361	439069	495926	645014	472778
293	713471	227589	210197	399969	286314	207236	440234	241221	174939	241221			293	258109	144971	166709	141712	406006	289671	208820	263888	174019	263888			293	307788	457989	280317	379138	373509	208288	304946	343120	360459	307788			293	256199	295361	362013	243992	192132	227493	260224	303586	357558	279179
294	1367196	792097	598229	834203	704685	581686	1019362	851667	508194	851667			294	657566	425315	619548	395504	877649	904565	501521	801249	430473	801249			294	698778	863393	601531	786620	735733	423636	702927	668924	758253	698778			294	410696	485238	647656	417301	300894	376767	436336	495746	643995	472294
295	709896	227917	213179	401168	286894	206661	443615	246527	177242	246527			295	258837	145992	167446	141783	408671	289459	209928	266053	173555	266053			295	309454	464913	281688	380526	372405	208014	306026	344112	363367	309454			295	257784	294379	359728	243018	191162	226164	255869	302029	356119	276461
296	1382204	795669	599029	840826	713104	588364	1031119	859761	511026	859761			296	653060	422107	619602	391753	880294	905064	499424	800621	428159	800621			296	698651	871269	602139	784966	735052	425765	706162	681860	762210	698651			296	411765	485789	654297	420383	302644	376878	440824	495119	644274	472610
297	707971	225613	214111	398149	284900	207303	438231	248247	175624	248247			297	259777	145289	168210	141480	405416	285687	210809	266539	173830	266539			297	313731	469922	281809	382088	374734	207173	308626	348040	351952	313731			297	257797	295575	358475	243113	192845	225978	259025	302552	359979	277590
298	1356713	783823	594239	833572	703106	579956	1017312	839830	507806	839830			298	653912	422860	620941	393854	879048	914254	496541	800324	431921	800324			298	706602	871809	607800	788241	738136	426926	703081	680019	766142	706602			298	411472	484849	652599	418084	304382	377406	436658	491103	647497	473300
299	704275	224185	214849	393198	283359	205004	435997	250102	176332	250102			299	263263	145592	169983	141398	406373	290036	211159	268141	174906	268141			299	315816	469263	284449	383061	372675	207160	314082	348598	358177	315816			299	257144	295654	360073	241464	191178	225476	255243	300737	356701	275224
300	1367619	784501	600143	835943	701934	581947	1015133	841697	509893	841697			300	654850	423938	623617	392837	884958	911576	498533	802219	430224	802219			300	706856	870894	602684	792093	739041	427212	709198	680662	765523	706856			300	409858	484021	649295	418362	298926	377506	438647	489881	642693	471522
301	690629	224092	213025	390906	280949	204562	427379	248444	174414	248444			301	257441	144731	169885	141608	404233	295110	210578	270089	174278	270089			301	316134	470677	281314	382787	375320	208983	313356	350097	356567	316134			301	258251	294422	358538	243517	191053	224277	257042	301446	352275	275368
302	1351468	780582	598347	825751	697670	580857	1010206	830651	510844	830651			302	652199	424161	624740	391819	881339	915800	497767	800886	429651	800886			302	704597	869643	601581	785471	739993	427466	707339	679258	761871	704597			302	412318	484301	645672	418153	301978	376502	438835	492680	643702	472345
303	687241	223263	212325	386204	281275	204234	426705	246238	175494	246238			303	257154	144348	169114	139766	403031	296617	210183	270373	176327	270373			303	311166	467172	278883	374908	372934	207809	306801	349581	355754	311166			303	262634	297460	362561	244024	192121	227485	258891	303059	357374	276823
304	1346729	781778	601624	821975	698352	577716	1003261	830347	509287	830347			304	655604	423158	623559	392756	881259	909752	497925	804471	427676	804471			304	712309	879865	610093	796326	742654	425065	716855	686486	769666	712309			304	409087	483649	641368	415147	301389	373150	433451	491651	641218	468943
305	688283	223491	214280	389166	280423	204053	427674	250059	174279	250059			305	258071	144969	168352	140619	401356	293457	207739	270462	176697	270462			305	315893	472497	280173	381533	377961	211202	312471	355476	360108	315893			305	261143	296732	359137	243576	191874	227454	258554	304821	357989	276074
306	1342008	773767	601472	816736	693491	573958	1005890	815121	508544	815121			306	648701	422156	616979	393902	883673	911203	495304	800023	426873	800023			306	703417	864672	604113	790036	736931	419619	707526	679433	757197	703417			306	410294	486216	638954	418291	300014	374203	435531	487248	637907	470372
307	695820	224764	215334	391750	282245	204648	429825	251257	172073	251257			307	257246	145471	167686	140158	400136	298818	207236	271476	176604	271476			307	311781	465550	276240	374688	371691	209288	307842	347890	357121	311781			307	262367	298748	358864	243557	192244	227821	259505	306005	358473	276082
308	1359473	776144	605461	821279	696540	574987	1001676	819433	507833	819433			308	643688	419143	614711	386107	869438	902634	493731	791828	426579	791828			308	706332	875279	605732	793062	742019	423356	710488	684054	760917	706332			308	411829	489201	643443	421119	302839	377386	437016	493559	643511	470961
309	694807	224043	215558	391361	281953	206409	429071	251416	172352	251416			309	256807	143714	165875	139818	397040	298513	209995	269212	176712	269212			309	314646	466634	275116	371840	365356	209997	306384	344038	360603	314646			309	259706	295033	356981	241711	192774	225691	255872	301466	358134	275128
310	1365050	776179	609240	826994	696061	578167	1011258	815846	503358	815846			310	646444	416033	612092	388324	873218	902698	493381	794596	423893	794596			310	711686	883568	608380	795093	743025	425629	713899	687435	762602	711686			310	407046	486424	641739	423681	302195	375229	439724	492235	644334	470490
311	699717	225830	217955	388842	280923	204901	430735	248925	172970	248925			311	257350	145176	167452	139569	396620	305877	210105	270497	178129	270497			311	314356	467628	275170	377658	363038	208057	305972	342639	361017	314356			311	262613	300200	362205	243372	193680	227643	260054	304963	362352	281408
312	1358438	779576	606965	826870	695266	579884	1006454	818963	501815	818963			312	641631	419191	609703	388414	865036	897828	497339	791231	426134	791231			312	703273	876997	608821	788383	733979	422956	710282	685222	757759	703273			312	411508	485972	640566	419821	299999	377811	437891	490698	647391	468561
313	707133	226086	216882	397673	283997	207269	430705	251317	174166	251317			313	259283	145461	167611	140356	394816	303511	207956	271239	176799	271239			313	317165	473144	278462	374916	366266	207832	315779	347201	364811	317165			313	263169	298545	357676	242481	193023	226244	258549	303953	360863	278296
314	1356673	776571	608071	820268	694786	576242	997681	812709	503799	812709			314	651147	420659	619169	392729	878823	910412	502094	803857	431097	803857			314	702065	865744	601552	785564	728561	423206	705694	685850	752433	702065			314	410495	490182	641254	420680	303853	378646	434271	495467	641464	473506
315	690526	223258	213430	387408	280362	202004	419130	248255	171304	248255			315	254116	143771	167311	138775	393734	298257	206062	268772	174339	268772			315	319747	482829	281204	376614	369270	207599	312411	350276	364359	319747			315	260979	299662	363429	242607	191807	224896	260905	304502	365351	279062
316	1354972	774444	606068	819146	687652	573138	990881	810602	504386	810602			316	649443	417756	612747	392480	873512	903810	499237	800390	430329	800390			316	712061	880058	610091	794783	739706	426836	713931	689826	762870	712061			316	413089	490703	645679	422258	302956	377669	439530	494913	647721	475312
317	696137	224964	215724	390633	279315	202806	425622	249034	173774	249034			317	251978	144323	168191	139616	392815	300078	207334	270429	176481	270429			317	323413	476726	278633	369072	364071	204152	310533	343551	361194	323413			317	262488	297829	360604	244661	193429	227944	261354	305201	365864	280622
318	1354497	773762	605683	824659	691746	572627	993907	814484	506687	814484			318	648636	419314	618379	393402	874581	897064	502081	802405	429149	802405			318	715787	885036	619239	802925	742612	431470	718323	694129	762788	715787			318	410254	482576	641218	419865	302076	377668	433892	490740	643991	473215
319	691606	224015	217116	391337	278705	203443	422498	248579	172384	248579			319	248788	144523	167939	140244	393151	302354	207249	272439	175721	272439			319	321680	472264	278253	371904	366282	206273	310171	344484	361892	321680			319	261248	298909	362092	243203	194298	225959	261025	305821	366474	280854
320	1362294	773819	604952	824399	689872	574555	989004	816234	509414	816234			320	649865	419969	617574	396062	873822	907374	502480	799819	430889	799819			320	710351	881729	611153	801215	737497	424307	716110	687811	758597	710351			320	412966	487523	647411	419956	300107	377478	434718	494977	646080	472580
321	694577	223915	215499	388969	278570	202352	420148	250806	172248	250806			321	250379	146211	168942	139887	393738	304319	207754	273276	176402	273276			321	323487	469534	277453	374173	366696	210350	312647	345953	366474	323487			321	258342	298623	360939	242901	193250	227015	261043	304353	365584	279182
322	1358379	775151	605051	824144	690188	572482	989263	806933	508127	806933			322	651501	423475	616484	392517	880827	908959	503903	803095	430183	803095			322	703253	875830	605143	790994	733016	422246	704593	681144	752586	703253			322	411054	484823	644516	419855	300698	378158	435379	488454	643134	469926
323	687898	223257	214277	389815	276255	203807	420336	248199	172667	248199			323	249874	145519	168996	140811	390816	305374	208546	271607	174253	271607			323	324807	474910	276513	380259	371442	211727	317862	343179	360655	324807			323	259262	300494	363003	244372	193139	227165	257465	303937	364564	278384
324	1361538	781292	612221	831800	688653	575541	995547	807940	511906	807940			324	651216	423513	611807	392639	874656	899812	501092	801340	432154	801340			324	700695	882809	607495	801573	733824	425983	705919	683581	762039	700695			324	413123	487821	645701	417151	302089	377911	438605	496694	646264	477012
325	679289	223314	215344	387338	274650	202473	415281	247380	171254	247380			325	248628	144789	168199	140893	393929	302656	207176	275501	174416	275501			325	328614	475766	277967	376449	368355	211872	312517	343603	362444	328614			325	258944	305291	363337	246559	194016	229283	261600	304333	366126	279929
326	1341711	776849	610103	822557	680426	568681	981526	793973	506202	793973			326	652966	425392	620276	394878	880871	908352	504169	801703	433791	801703			326	710756	883015	611303	805737	737189	426477	713562	686550	768313	710756			326	410987	485614	645113	418076	301667	376211	436713	494699	646524	473256
327	686663	221980	215786	388337	275948	200723	421172	246264	172536	246264			327	248273	145045	166953	140666	383059	300734	208824	272434	173938	272434			327	331986	476149	278971	382648	371809	213546	316949	345217	365491	331986			327	257613	301766	362335	239357	192730	227057	258436	303948	366894	279302
328	1358438	776071	614741	833770	687326	574018	997033	802347	512266	802347			328	652133	420517	614445	389135	874862	898688	500795	803792	432908	803792			328	719358	893439	613901	806111	744688	425628	713399	694394	766282	719358			328	410725	487494	641156	417543	301736	379033	433004	494886	643481	474175
329	674735	218459	214974	385552	274897	200766	412533	243646	171997	243646			329	248096	145356	169039	141548	390445	307318	210497	274802	176721	274802			329	325737	469733	278736	376512	368286	211830	310606	342714	358409	325737			329	258248	300469	360989	241676	193782	229310	260864	304144	365399	280759
330	1340455	772536	606994	822675	676703	563174	985948	786318	508239	786318			330	653169	424536	619834	394199	876424	901105	505419	807299	432813	807299			330	710029	886270	612381	802369	740866	423263	711434	693094	762438	710029			330	409868	487195	644222	418846	301698	381068	433787	494867	642607	471021
331	667164	218967	213886	380324	272207	199723	410531	241101	171131	241101			331	248566	144414	167461	140571	383299	306760	208786	273047	177009	273047			331	329522	466406	274818	373999	369033	212739	310955	343029	349326	329522			331	259962	303754	364342	242835	193677	227889	261270	305114	369052	280908
332	1340676	768396	607409	825379	680212	563286	990724	788146	516031	788146			332	649457	421784	618146	392712	875224	901745	501821	804661	432705	804661			332	710472	879409	611888	806582	741784	427185	707742	694412	765536	710472			332	412192	491294	646073	420697	303365	381861	433069	492758	645188	474900
333	680696	220116	215517	387849	276548	200531	416962	245428	174327	245428			333	249797	145504	168439	139562	381232	306916	209891	269998	177093	269998			333	329504	472148	276969	382186	371273	213731	303866	347212	353263	329504			333	260311	304747	360721	243417	192723	229387	262348	306846	371316	283150
334	1333736	763961	608984	822381	679573	557803	979458	776703	509708	776703			334	648246	421584	614939	388830	871131	904133	500830	803237	430434	803237			334	714148	889638	612883	808977	743976	427769	715369	693854	766317	714148			334	411743	487392	636795	417612	298247	378738	431588	495303	647189	470289
335	678450	220452	215055	389482	275581	201835	421099	245619	174144	245619			335	252648	145778	169374	139265	383953	305475	209876	273779	174875	273779			335	329682	477885	276503	380682	372796	210950	307664	344262	348406	329682			335	261186	304019	363104	241825	193596	228061	261188	304335	366737	281129
336	1357600	770683	611746	831727	687917	567628	1004519	792482	521470	792482			336	650552	421013	618708	389094	876024	909388	502976	804977	430713	804977			336	712024	880209	611394	799051	736959	422382	703871	687646	762266	712024			336	413829	488506	641676	419284	301136	380572	433964	492117	645547	472933
337	675178	220227	215247	384112	273367	198335	415235	245508	173455	245508			337	250780	144356	166699	138622	379326	306943	206834	272959	176711	272959			337	328559	474929	273492	375212	364368	208383	305604	344266	350991	328559			337	262712	306800	363698	243626	194937	229751	262751	304823	369676	282752
338	1352022	758997	606677	830694	681895	564345	999446	785999	517828	785999			338	653032	421110	612409	388469	877786	907712	498999	808752	429551	808752			338	714970	888146	608973	808649	740691	426585	713597	692685	762121	714970			338	412779	489570	643515	417872	301491	382713	436474	493237	645254	473657
339	665576	217733	213100	380058	270438	198001	411053	243820	172243	243820			339	251076	143584	167474	139209	377122	307284	206671	271486	175223	271486			339	327725	470825	275347	380899	365704	210229	311691	349510	354211	327725			339	265421	304578	364200	243398	188031	230051	263484	307567	371816	282348
340	1328606	759334	604714	818287	672215	558894	989283	780194	513719	780194			340	650256	418890	611430	387291	878439	908638	501513	805276	428287	805276			340	707701	880888	604992	799234	735264	422065	707746	687539	757007	707701			340	410807	487999	641701	415578	301488	377604	434854	490440	648845	474606
341	664018	215853	213684	379339	269869	198135	408144	241199	171881	241199			341	250682	145382	167959	138934	375469	307381	208844	270527	175575	270527			341	326382	470307	273849	378536	368609	209560	309062	348193	351282	326382			341	265516	305273	368991	245081	186705	229793	263529	307818	373696	283961
342	1322896	758446	602895	814674	666881	553151	979421	777643	515081	777643			342	644841	417712	612186	387930	876170	904858	497885	800291	426281	800291			342	716284	886732	606821	806278	741391	426688	712351	695494	765581	716284			342	411557	490195	640779	419661	311749	381676	438191	493741	649179	473184
343	662534	218097	212669	380928	270906	198765	408299	242546	174094	242546			343	248921	144703	167355	139672	374705	305772	211501	271954	175238	271954			343	328636	474590	274735	382134	372041	211974	313663	351957	355840	328636			343	265284	305627	364901	247365	184958	228428	263689	306979	371754	285576
344	1314284	757763	602020	812016	667713	548738	971904	775492	513797	775492			344	650966	423717	614927	389204	874641	905672	507497	804936	428354	804936			344	720545	901846	613997	813023	748339	430694	720075	698729	773429	720545			344	412339	489824	643869	419313	316004	380395	437930	495059	649694	473920
345	668751	218663	212702	383228	271779	198902	412835	242173	173770	242173			345	248121	146304	166742	140868	374107	305407	210220	271512	174911	271512			345	328490	474376	276745	381754	371374	212536	311552	350183	357483	328490			345	264417	302687	364662	246738	184469	228426	263703	300251	371736	284728
346	1335068	766190	605790	815919	671415	558742	983742	783977	522544	783977			346	648899	421228	613501	389836	872191	905159	504992	806364	430707	806364			346	714765	890628	608149	801359	739737	424662	714024	695351	766899	714765			346	415853	490862	639561	419694	316017	382555	438030	493601	646513	479411
347	666645	217735	213071	384849	269550	199156	412500	244449	171562	244449			347	245344	144950	167064	139570	374686	306391	209269	276089	175692	276089			347	329599	474954	275776	383284	366443	211523	305557	353648	351171	329599			347	264503	306090	364492	246157	184697	227833	263811	306611	372949	285872
348	1354154	771949	606698	827201	671790	558637	997161	791785	517222	791785			348	650259	424564	615036	389815	873198	903842	505900	801585	430169	801585			348	715822	883999	603644	803103	740036	427263	708482	696998	768328	715822			348	415111	489336	639525	419281	318247	383029	432916	491475	647996	478900
349	670617	217259	213430	385659	269527	199898	412895	243731	173072	243731			349	246304	144335	165086	139503	374261	302849	208614	274834	175428	274834			349	328894	479601	278508	383439	370237	206904	312709	348271	353492	328894			349	262241	305361	363974	246152	184800	230320	263866	304751	372138	284107
350	1336532	759633	603026	825646	666740	559803	988969	787309	515889	787309			350	651634	423544	610483	392601	879124	907391	502748	804770	427457	804770			350	707666	881561	605872	791461	731799	423915	700857	686355	759479	707666			350	413703	493430	642878	416376	321780	387132	435957	493823	650329	475871
351	659693	217581	213512	382806	270409	197796	408774	243148	172070	243148			351	247678	142326	164779	139158	372679	304490	208079	273050	174539	273050			351	324805	484865	280129	386382	373402	205461	312373	347628	359267	324805			351	262043	305652	362108	247292	184607	230919	264659	307411	373478	283795
352	1333879	755761	603510	818287	665196	555339	980750	780151	511626	780151			352	643897	417564	610364	387348	866713	899956	501621	799514	426602	799514			352	713001	892143	607741	803484	740751	425020	708345	693976	766427	713001			352	414138	485981	638412	416485	323957	384404	431797	490129	645706	473921
353	676741	219437	214005	388037	273060	200191	413049	245232	175055	245232			353	246461	143717	166050	138600	369409	303090	208195	271639	175041	271639			353	325052	481451	282167	381135	371833	206756	306278	347222	361092	325052			353	262859	307565	367393	249571	184811	233364	263780	307504	371399	287295
354	1355505	766760	608404	828117	672907	561763	989888	792673	519350	792673			354	646157	420169	610544	392844	873838	902252	509509	803870	428180	803870			354	721312	891376	605761	800918	744654	427277	707392	695469	765097	721312			354	414164	487504	645429	415841	325067	381521	430435	492617	645216	471259
355	661589	218161	212146	381269	268307	197004	407717	240847	170758	240847			355	246062	144201	166342	137639	370953	309481	209019	275071	177462	275071			355	324923	484989	273696	379703	372567	207481	308491	350491	363386	324923			355	263557	307098	369197	250347	185574	234239	265883	309193	377141	283314
356	1364507	770517	607976	829473	674558	566798	1000840	796095	521383	796095			356	647146	423809	616037	392415	876833	906119	509496	807479	430801	807479			356	707372	888117	602980	794763	738225	421420	703062	690499	755174	707372			356	411056	489433	641323	414329	317560	381804	433886	490858	644373	473018
357	665986	218111	213678	383476	272541	197934	413170	243346	170312	243346			357	246495	144486	167365	137764	370382	301309	207034	273221	176074	273221			357	324789	489297	273301	380571	373306	209583	305001	342911	366266	324789			357	263292	305604	369797	248843	185758	229556	265787	310297	377238	285967
358	1351157	771384	613814	828796	674528	560573	996739	791764	513874	791764			358	643618	421293	606542	390651	862631	904422	506538	800636	426792	800636			358	717736	888726	603099	802522	746349	424163	712849	690956	761437	717736			358	413530	495608	645781	416367	315684	384139	435233	495554	648979	473104
359	664049	220047	214199	381883	269152	198496	410753	243579	169939	243579			359	244218	145577	166336	138364	370911	306553	206912	273413	176782	273413			359	326263	485176	271505	380801	372786	207555	309284	343324	366197	326263			359	261195	305639	365242	246714	187065	229837	263819	305457	371554	283036
360	1335615	764596	610466	817441	666024	560549	993009	785787	506999	785787			360	637592	423461	606431	386748	863344	896879	506383	798406	426652	798406			360	716504	893575	600248	800009	743171	418465	705550	688194	761004	716504			360	413351	489762	645628	420426	314006	382861	433397	495313	648254	474198
361	663581	216310	213658	381814	268734	196511	410731	242621	169367	242621			361	247143	145759	166581	138083	370689	305080	206942	273664	176933	273664			361	331921	487823	271293	385927	379962	207895	309184	346556	370015	331921			361	261300	306664	372851	247361	190556	230816	263779	307074	375973	284876
362	1343736	762596	611338	820027	664699	559944	989814	783099	501409	783099			362	636549	423848	605176	390283	863650	897289	508553	801597	427556	801597			362	717239	893592	602733	797082	742409	421340	709333	687796	761552	717239			362	411727	488601	639978	416646	309611	381342	432919	493760	644417	470744
363	651234	215185	212607	378927	264206	195674	407121	239829	168319	239829			363	245098	144949	165645	137527	369510	302877	207236	269963	177767	269963			363	325756	493153	266659	383967	377798	207331	300127	343362	364303	325756			363	262161	307780	370821	249207	191199	233091	262905	308094	378011	283579
364	1343474	756553	604852	825850	668451	561999	998833	790006	503674	790006			364	637716	419641	602381	388280	863606	891489	508022	798703	425861	798703			364	720726	894905	604008	807797	745441	421056	714480	690584	767199	720726			364	411807	486992	639972	417981	309367	381134	433421	497261	642808	468534
365	656234	215577	214826	379013	265806	197765	408777	241062	169725	241062			365	244834	144056	165209	137771	368862	302783	207227	271090	175931	271090			365	329978	491318	270701	383349	379474	208312	302040	345482	367416	329978			365	262367	309646	375382	245891	192973	232555	262280	306724	378006	285559
366	1332950	765623	611821	819336	663609	554994	990469	781694	503298	781694			366	632583	422920	601871	387516	861080	894024	507878	794876	424472	794876			366	720808	902756	602679	806092	745266	423408	715258	693557	768610	720808			366	412207	490791	645167	419491	307403	385181	434496	493461	649583	471412
367	645939	216344	211866	374164	263187	195125	400234	237953	167925	237953			367	243706	144886	166504	138924	370735	305392	206696	274241	175720	274241			367	327776	487447	270172	381889	381171	206686	301089	343009	358262	327776			367	264537	312685	377858	249871	193835	232651	262499	311610	377001	287221
368	1325092	756628	602605	815306	661203	556852	980640	779921	500336	779921			368	634309	423914	603559	386782	863149	891579	505589	797190	425451	797190			368	716982	898999	601499	808280	741841	423964	713339	695111	769064	716982			368	410156	489563	644196	417194	308116	382900	432811	492374	645598	471199
369	643305	216219	212934	375328	263164	194339	401679	239710	168676	239710			369	242852	144594	165839	137104	367860	300832	205693	273209	177250	273209			369	325031	481041	270353	377417	372681	207219	301712	341743	356023	325031			369	260924	306834	375229	251446	193081	233004	263964	312189	378320	285380
370	1304615	751163	603541	807296	649481	549204	971244	768333	493679	768333			370	638349	430004	610970	390789	868741	897286	510391	806763	433561	806763			370	718713	894687	599324	806714	746133	423311	705405	690951	767834	718713			370	410371	489054	647233	419935	305886	381022	432540	493076	646486	474898
371	657280	215594	214869	377923	265649	191512	398494	242366	172824	242366			371	245216	143990	165708	137599	367635	299116	206008	271247	176129	271247			371	331470	490424	275264	377691	375222	208271	303371	345651	357312	331470			371	261802	308337	374184	252345	192616	231903	261793	310644	373349	284239
372	1318094	754695	608934	814155	657979	546777	974581	771751	495493	771751			372	630638	422851	601811	384747	858393	885338	501267	795675	425719	795675			372	720540	898532	599654	807534	747388	423072	708619	694777	767889	720540			372	409670	489883	646032	419924	305123	382647	433980	493353	644461	471564
373	652302	216207	211943	376034	265065	191137	397537	241631	172486	241631			373	246336	143601	165766	137873	365616	301431	204435	270390	175040	270390			373	334713	496324	279770	382033	374134	210456	308951	346579	356907	334713			373	263835	309344	381073	252569	196578	235406	265638	312489	379538	288986
374	1328206	757181	611718	822121	657886	553525	977019	774612	505987	774612			374	633144	421099	597549	385647	860596	890465	499737	795851	424040	795851			374	720622	899811	597179	810352	746347	421792	711975	692979	767726	720622			374	410336	487417	643713	416600	305573	382183	436446	490253	647198	471500
375	664550	217834	214108	384383	267874	193473	402655	243519	171243	243519			375	245909	143968	165163	138639	368681	303807	208766	273934	174866	273934			375	336054	490264	278076	380571	370221	210635	308462	343856	354706	336054			375	266096	308684	375317	250313	196393	234633	261092	310862	376486	286775
376	1322201	757682	602246	813513	656189	558232	978308	771276	502181	771276			376	627343	422873	601535	388815	860410	894859	503214	797808	428508	797808			376	722162	904063	591184	808426	747949	422148	711848	690422	766170	722162			376	408035	482889	639306	415074	302320	378176	430031	485006	642269	468568
377	656244	215963	212369	380774	263844	192979	400442	240822	170268	240822			377	246762	144737	167225	139542	373674	304129	211304	275533	178042	275533			377	337376	495925	277483	383166	374217	213216	314049	346102	363241	337376			377	268401	310006	375335	253857	197974	233938	264086	313066	379916	291392
378	1339968	761506	608940	819482	657937	566931	987081	777703	508166	777703			378	636715	423154	605677	388256	865008	899076	510938	804577	430160	804577			378	720585	903330	592843	804951	743401	421749	709666	686058	764554	720585			378	411829	490189	639357	418520	305081	383331	434203	491414	648537	475199
379	649541	215826	212841	374598	262061	192516	395786	242364	169318	242364			379	248663	144650	167928	139309	375046	305755	209887	275209	177337	275209			379	335934	495211	278598	387704	376384	212879	316304	345487	362624	335934			379	266400	309266	376596	253002	196997	233384	264568	311260	378671	290099
380	1328652	762047	609008	812542	655266	560059	982924	774579	502196	774579			380	633225	424146	602714	388283	865758	897260	509043	803416	432713	803416			380	719367	902326	599622	810094	745366	423881	706606	689411	764998	719367			380	413057	489142	641560	418641	300513	382867	433564	490163	645311	471320
381	646689	214433	212414	375929	265527	193002	395122	241275	169603	241275			381	246150	144126	167616	138336	371591	309651	209794	272841	177441	272841			381	334976	491467	270004	384424	372881	212449	316246	344695	362517	334976			381	271171	309575	373761	250284	198352	233989	264106	310372	376286	289861
382	1328954	762354	610874	813049	661519	562133	974222	775116	502111	775116			382	629541	423224	604496	387448	867711	889539	508681	803986	433270	803986			382	715734	899373	597463	799704	743693	423041	703619	686601	759809	715734			382	408971	485138	645484	419204	299706	380415	428341	487286	639527	471319
383	653113	215747	213947	377325	263344	193577	396917	241201	169090	241201			383	244244	144503	166185	138594	368721	305721	208124	270354	175244	270354			383	337592	489360	273144	383184	372749	215105	315596	349832	365809	337592			383	269318	309082	374514	249708	196024	232550	264607	306335	372206	284208
384	1323604	758642	601691	813986	659494	564522	972734	770934	496116	770934			384	628371	421796	606310	384644	863845	890771	508588	799505	430438	799505			384	713482	903906	596214	800696	740369	423648	702778	687609	759172	713482			384	410399	489349	640883	419339	299544	384341	434403	488177	644452	473820
385	646793	214762	212179	374882	263191	192722	391470	236247	166607	236247			385	245211	143221	165946	138572	370397	303766	210212	269779	174482	269779			385	336643	489166	274716	384107	373081	211709	313904	346556	367543	336643			385	269355	313975	379639	252428	197439	233761	264787	306961	373560	288840
386	1331916	760958	603509	819119	662791	560552	968877	766862	499468	766862			386	629192	421945	605676	388215	860982	890551	507696	802051	425889	802051			386	718179	897292	599932	800974	738912	421819	701263	689078	764724	718179			386	410047	488131	640177	418574	300018	379050	433249	484429	641750	473353
387	644019	212631	213516	375604	262400	192282	391144	237003	165663	237003			387	245057	144492	166044	138949	367974	303438	211761	265225	173119	265225			387	331632	476111	271771	386136	375549	212366	315252	343393	369086	331632			387	269296	308681	373951	250009	197629	231694	264520	303213	374291	286877
388	1306885	747445	599403	798454	646835	551998	959314	757209	488554	757209			388	619807	419634	595119	385128	857394	882969	501900	798193	424121	798193			388	720274	910116	600691	807536	749991	421078	705896	692021	764518	720274			388	408081	486823	633589	417280	298662	378953	429354	489967	639972	470038
389	652441	212438	214689	377068	264796	194355	395336	237822	166488	237822			389	244927	146043	166204	139291	364663	303523	210639	265383	174503	265383			389	328379	479530	273962	384998	375913	212044	311309	344003	365984	328379			389	268420	312274	376249	253590	198172	232756	263424	306517	376278	287378
390	1320990	758105	603024	809471	653731	559451	964116	770483	494100	770483			390	622195	423856	596784	388466	860218	889859	506729	799584	429881	799584			390	720624	900044	600129	807421	753951	419910	706039	693833	765761	720624			390	410874	489708	641025	417152	300930	381818	429917	487587	648215	471698
391	654438	211082	213520	379695	264386	194096	395766	239033	167822	239033			391	243908	145196	166643	139211	363996	304329	210495	265033	174628	265033			391	329399	481068	272086	384790	373223	209301	315112	344306	363483	329399			391	271843	312109	380730	250740	198734	233240	268003	310011	378462	290006
392	1331449	761229	603846	817086	660622	565066	971591	767302	496663	767302			392	630978	423861	601129	393396	865746	900213	509040	808875	432345	808875			392	724697	909164	600288	807097	760162	425429	710153	699690	769504	724697			392	410138	488616	640483	414822	299251	379024	431704	486791	644562	469848
393	655369	212394	211921	376170	264096	195178	395193	236516	166234	236516			393	246769	146077	167589	139618	370248	307746	213609	267639	175554	267639			393	333374	490133	270304	385128	376629	208069	313908	344500	366008	333374			393	271909	311530	380759	253342	199259	234286	264826	313390	382219	290775
394	1341594	764519	609484	825204	664856	571795	977436	768198	496049	768198			394	625711	426802	604113	391055	865005	895504	511638	811269	430898	811269			394	727311	915504	603234	809032	756628	425196	717856	700383	771748	727311			394	412071	489161	642689	418251	299346	382978	434166	489990	644747	468571
395	658656	215050	213223	380269	265666	196792	396949	237471	165693	237471			395	245936	145658	167712	139832	367176	306557	210970	264942	174587	264942			395	331582	491744	273674	386012	379981	209006	312043	344497	362881	331582			395	270979	313871	381643	254012	198961	234494	262858	312384	377313	290760
396	1346162	768276	605350	821286	665292	573359	976987	765921	497316	765921			396	627371	423948	602164	388152	871571	897253	512798	809916	429012	809916			396	719322	911464	601822	801794	750151	422200	708991	696672	759722	719322			396	414929	490150	644293	419689	298209	383356	435776	491526	647514	474756
397	647311	215993	213307	378184	264319	196996	395254	235268	165666	235268			397	241834	145396	166177	138739	361358	307694	207846	263924	173238	263924			397	336051	493994	276056	388215	380169	208985	313921	345144	360022	336051			397	271693	314261	378919	255793	200638	234959	263587	314628	379749	290926
398	1342416	769408	604969	825264	664758	573293	977811	765297	491657	765297			398	625715	424726	604496	390469	875036	901994	507814	812398	428860	812398			398	720046	913876	602240	795161	750976	422666	709388	695464	766933	720046			398	412703	492185	642070	419599	299145	382151	434801	492754	645609	470802
399	644397	214942	213914	374266	263250	196613	390543	236087	165957	236087			399	239223	146409	166244	139357	358902	307397	205540	267448	173874	267448			399	333186	493751	275033	390401	379908	208444	312724	344124	359098	333186			399	269087	311655	375793	254582	199084	233075	264168	307799	375393	289741
400	1311877	764733	600090	813321	655153	566292	960344	751709	489524	751709			400	623341	426466	601092	391506	864643	902565	509215	817130	428441	817130			400	726600	916431	604899	798028	754989	423682	709214	698229	765794	726600			400	411418	490825	634621	419628	297898	382027	432760	491261	642508	471054
401	647210	214306	210866	372180	263392	195572	390917	232009	163281	232009			401	242423	145945	166081	139031	359400	307538	207562	268770	175776	268770			401	335525	499940	274006	392116	384749	208587	317963	351366	361721	335525			401	271811	312679	380164	256584	199879	235141	265840	309235	378791	293788
402	1332821	765249	604546	815712	664309	573407	971946	761335	493789	761335			402	616365	423664	601221	388494	862895	903508	505896	811874	429124	811874			402	717363	908677	596715	792059	742529	420364	698716	685358	754375	717363			402	408313	489513	636646	413628	296393	380514	431591	489591	640965	469229
403	648766	218174	214649	376931	265034	195479	393828	234282	165497	234282			403	241794	145683	163669	137693	353481	304022	206829	268094	175517	268094			403	335448	495946	276534	388478	385772	208749	319232	349209	364837	335448			403	271779	311236	379432	254014	200027	233523	266274	308900	376826	291270
404	1330221	768098	602384	810786	663596	571140	969974	755350	488469	755350			404	619385	423214	596277	388039	862172	897269	509357	810449	431002	810449			404	725754	913945	598903	795385	752636	420030	706451	694878	760708	725754			404	409858	489834	635870	415608	298121	382171	430485	493678	646868	472164
405	652531	216340	214053	381502	265739	196766	397689	235559	165701	235559			405	239479	146363	164982	138459	356353	305432	207907	267874	174891	267874			405	336788	502018	276101	389124	381971	207920	319992	339819	361254	336788			405	273438	314872	384459	255863	202507	237701	269424	312707	385190	293492
406	1342223	773622	606171	821267	670702	574451	983746	763000	492526	763000			406	624041	424723	601099	387196	865132	900128	507446	816221	433336	816221			406	732222	917367	601815	797883	751188	423562	706202	696522	765029	732222			406	411896	489098	641830	416739	298147	380873	432174	494831	644317	474754
407	656155	219265	215894	380679	266059	197072	402158	238046	165670	238046			407	240289	145479	165480	137594	353879	305106	208318	268026	175699	268026			407	337601	500945	275043	386120	386174	211179	320438	348392	365642	337601			407	270344	314114	385089	250253	199451	235048	268242	310510	382795	292872
408	1356229	774356	605098	824299	674068	578792	994546	769275	493950	769275			408	618797	425244	596986	385992	860719	898060	507871	814420	432718	814420			408	729427	917700	600362	796773	751813	420108	703706	694799	765129	729427			408	411333	492298	643732	417467	297758	382359	431204	494498	644885	476195
409	643204	216617	213627	371949	261511	195868	395636	233343	163046	233343			409	241775	145975	166434	138604	356843	306721	207850	269151	175684	269151			409	334932	497355	274862	388000	381596	210566	324275	347888	365883	334932			409	273812	315246	387885	253954	202094	239104	269371	313016	387237	295294
410	1340337	772794	607862	819358	666874	571933	982888	764738	493193	764738			410	618846	426736	599544	387599	863463	900667	506164	815371	435784	815371			410	726405	910486	599774	791487	749434	412496	704699	694631	762134	726405			410	406904	490299	642942	417736	295878	381226	431529	494434	642823	471698
411	640749	217149	213232	372119	264261	195938	394100	232993	163438	232993			411	238477	145876	165745	138719	354912	304171	209286	265606	174106	265606			411	334104	490590	274796	382460	379566	209071	317099	348059	365500	334104			411	267311	313245	379155	253789	200118	237395	267716	308759	381738	293194
412	1327677	768760	610078	811730	663926	572420	979558	758959	489665	758959			412	612961	425983	598961	384423	861666	896555	509703	814044	433467	814044			412	731499	914606	602127	800891	755945	419935	705355	697026	760024	731499			412	407399	487624	641070	413749	297256	383091	428545	487717	642678	470830
413	651307	217433	213736	376886	266070	198702	393302	233914	163698	233914			413	240857	147112	165662	138652	355406	304693	209234	266694	176119	266694			413	335957	494326	276386	381943	378114	207881	317199	349474	370201	335957			413	268704	315004	386567	257538	202683	237777	268337	316009	389329	294724
414	1332397	771747	609216	810730	662368	569536	968950	755607	489247	755607			414	614872	423027	598644	385836	862189	903097	505596	817181	434043	817181			414	725231	911240	594529	796291	755107	418007	700467	693036	759011	725231			414	408265	492146	641083	417884	297658	383029	429940	492417	642034	472941
415	643961	217851	213830	376149	266202	196247	391198	233551	165346	233551			415	240810	145746	167684	138268	356239	301142	209372	265176	174019	265176			415	331454	487520	276888	376043	373044	204561	314099	343656	362736	331454			415	268116	314826	383346	256856	201984	240844	271379	316871	390171	297524
416	1344967	775797	607049	818885	673154	575464	979840	769321	488935	769321			416	613422	424160	595893	388631	860617	897316	508292	809684	434842	809684			416	725948	910295	600194	796268	752332	416574	697931	690447	758390	725948			416	409302	492756	635049	417362	296649	383868	430532	491545	643749	471886
417	649958	217439	214069	378547	267550	196615	396147	234480	165784	234480			417	240644	146867	166981	138871	359831	300706	208890	268118	174376	268118			417	334293	490861	276842	379206	375262	208294	313463	345472	365178	334293			417	261235	315421	387017	256970	200601	239726	269133	315859	386783	295163
418	1355523	768722	611488	823162	671862	573583	986969	764023	494794	764023			418	606367	421399	594441	382824	854904	890964	504339	802357	427319	802357			418	724356	907939	600478	790851	752373	414918	700143	688081	754907	724356			418	409822	490944	641555	414730	296226	383739	431331	491219	642681	470844
419	632048	216206	214794	373598	264963	194796	388237	234307	166491	234307			419	238414	146519	167659	137923	356966	299787	206590	269211	175499	269211			419	334481	492833	273594	377770	371519	206288	312236	339574	358952	334481			419	260268	312302	381282	252327	199261	236646	268566	312983	385431	294312
420	1327164	775972	606376	813503	671715	571886	975587	765337	491216	765337			420	612464	424994	592637	385519	859881	894347	508189	810647	427735	810647			420	734382	926175	606499	801867	756469	420392	706369	690156	764990	734382			420	408188	487538	641296	417098	295201	382828	428529	490375	647085	468789
421	631633	216775	213786	373287	263676	193476	391725	234536	163682	234536			421	240039	145312	167690	137741	352439	298966	205431	268136	172036	268136			421	339963	491372	281343	382371	379086	206581	312032	344236	362543	339963			421	261463	312089	377530	251712	199208	237848	269517	315126	384541	293995
422	1327983	773546	605596	811783	666514	569471	976446	760607	488900	760607			422	611066	422752	596777	386667	861773	894047	504922	817731	431831	817731			422	732143	923296	602196	801875	753119	417216	697944	691117	762819	732143			422	412914	495858	647661	418196	297960	386693	437517	498160	649953	474603
423	633326	217881	214553	376536	262061	192775	392656	235346	164526	235346			423	240489	145745	165180	137906	356809	299592	207383	273973	176114	273973			423	340456	486198	279331	382723	380201	206729	314858	338126	360084	340456			423	265943	316937	380611	254324	201212	238418	271894	315429	389837	298260
424	1337516	777339	608389	813861	665114	568638	979109	761012	490556	761012			424	614704	425193	598948	386562	862664	900634	507295	813454	431125	813454			424	736873	923286	601845	797353	756538	412806	702782	693151	764083	736873			424	407937	493091	641518	417348	294986	383965	434086	496386	643966	470747
425	641649	216279	215291	378552	263194	195403	397636	235876	162951	235876			425	241519	145345	167103	138170	357304	301354	207599	273451	177131	273451			425	335743	476112	278240	375965	374190	202961	309694	332789	348494	335743			425	267808	312710	380985	257198	200511	238256	272212	316227	387084	299444
426	1350741	784226	618509	823048	669345	577447	997583	775462	497700	775462			426	613971	424528	595421	386536	861213	894089	510802	805889	433574	805889			426	735048	921157	607329	798173	759779	416629	703129	685452	761094	735048			426	407321	495969	640406	417709	297693	385951	433784	492246	642686	474247
427	640021	218174	215548	380220	262456	195564	395973	235162	163661	235162			427	240284	145271	167633	138034	357867	298881	207304	275381	176921	275381			427	340869	484116	280431	378050	380159	205725	307227	344692	355009	340869			427	267708	313555	384914	257198	201624	237285	273449	316154	388944	300042
428	1350849	785719	615043	828232	667356	572856	992923	771575	496208	771575			428	610624	424514	597397	385646	861520	897258	512121	813657	430289	813657			428	730856	915124	602153	801076	753911	413853	704419	687965	763749	730856			428	410587	497645	644789	421185	296322	387472	432263	491999	649066	472172
429	631284	218831	216096	374763	261162	194384	395513	232458	163679	232458			429	235766	144034	165678	136827	357261	296913	207727	270572	174449	270572			429	344053	483693	280416	377384	382454	206117	303449	339265	353676	344053			429	267941	312381	386142	254147	203602	235486	272953	316374	388191	297472
430	1334760	780971	612838	823486	659297	571432	991266	760608	491343	760608			430	608646	422276	593795	384670	861174	892509	509203	805651	431448	805651			430	738006	928146	603807	804107	761105	420461	705549	692112	771154	738006			430	404917	489059	641656	415233	292863	382669	429897	491501	642866	470802
431	637319	218673	215221	377815	261448	193189	395603	233529	164028	233529			431	236597	144185	165936	137989	355169	296784	206886	268202	174010	268202			431	339246	483076	279544	375232	379921	205950	304101	339990	354820	339246			431	274058	311547	391781	257379	202175	237285	274499	317540	389266	298474
432	1345221	779271	612684	822390	664116	575347	996330	768220	491879	768220			432	606641	425593	594013	388811	863626	892131	512049	803230	429344	803230			432	736755	918596	598041	804937	757437	417429	704512	687619	763165	736755			432	412172	495241	648826	418873	297047	388622	433692	497401	648438	477186
433	631580	217979	215701	377626	261163	192208	394079	233934	163592	233934			433	237444	145218	167176	138241	355600	296691	208279	268121	175257	268121			433	342612	485413	275550	378821	383090	208309	310110	341652	356777	342612			433	271405	309436	387210	256182	202954	239385	274162	319212	385301	299346
434	1340315	775243	615034	822521	660460	574287	998589	764621	488417	764621			434	604747	423512	596574	386588	854579	890769	507851	805463	427671	805463			434	733328	921999	603199	807472	762457	420459	705184	689669	764142	733328			434	407067	489385	646348	413366	293736	385409	434265	485652	640057	468634
435	639438	219417	216623	380587	263799	194646	396223	232966	163461	232966			435	238562	145562	166229	138831	350617	295277	207361	267478	175799	267478			435	344424	489663	277880	373741	380480	204319	311580	340181	358669	344424			435	271844	305974	388366	254946	202315	237291	274332	318449	386036	297677
436	1342589	787659	611979	826849	666345	575780	1000425	760944	486717	760944			436	606528	422277	591540	383111	858483	891836	513865	805418	431663	805418			436	745044	924719	605654	813801	764635	419052	703626	687226	768671	745044			436	405242	489564	647688	415733	295943	389611	434079	493575	640196	470749
437	641626	219106	215744	382492	260220	191982	395862	233152	162407	233152			437	238300	145586	167678	137741	350954	292777	207358	268222	173240	268222			437	348432	494987	281939	377539	384088	206305	310477	341552	359522	348432			437	269841	303586	389477	255690	204071	237841	275531	320303	386895	300128
438	1350400	783131	611589	830383	662611	572102	1006328	763596	492367	763596			438	606762	425791	591219	384318	860767	893695	513461	810895	429919	810895			438	739431	923095	600619	817260	758331	422190	704143	686018	765038	739431			438	403033	492542	643197	413595	295478	387556	432616	492836	641608	471909
439	636164	217474	215099	381003	262158	193164	394942	232823	163336	232823			439	237346	146389	165881	136658	348216	292187	206613	267077	173984	267077			439	342069	492434	280641	372119	378181	205156	308381	338742	357606	342069			439	268866	303206	387890	255809	199876	235982	270164	318413	383342	295371
440	1340309	787386	610426	831848	661931	576681	1003124	759720	492854	759720			440	607619	422135	591739	385735	864257	895519	513443	807878	428654	807878			440	739910	915824	598547	809490	758188	421974	701743	683850	758513	739910			440	409556	492226	644055	415836	296172	388621	432926	495671	644709	476249
441	641823	218388	214081	383499	261717	194254	399900	233528	162501	233528			441	239085	145979	166119	138199	356874	291728	207313	267130	174121	267130			441	342372	499828	281133	379511	382974	207380	314459	339824	363941	342372			441	271749	307669	386839	256348	202072	236724	273975	318443	386864	297441
442	1337407	781616	608204	832339	662302	574206	1001562	758052	489998	758052			442	609112	425635	589698	382384	865201	897367	513329	809211	428749	809211			442	743326	925091	600536	810781	759916	423929	701626	689737	763937	743326			442	406502	489905	643438	415595	294867	385168	429493	491508	640266	470346
443	639292	218298	214772	381978	264027	194234	396652	231678	163551	231678			443	240997	147042	166679	138527	356061	294123	207921	265788	174461	265788			443	344997	495725	279847	376353	378506	206159	316223	335376	362337	344997			443	267503	304920	382266	254536	200019	236936	272533	318897	386484	299265
444	1345727	782628	606612	829924	664605	570826	1007056	758451	488524	758451			444	613316	429279	586771	381986	870759	903556	516077	809144	433585	809144			444	740945	926686	603856	812280	763158	421476	705930	692943	761153	740945			444	401251	489872	635745	414870	296307	382494	428064	490106	638291	469934
445	639012	218807	215057	380057	259568	193579	398095	234072	162786	234072			445	238505	146437	165926	137405	350741	288295	206003	266584	172096	266584			445	342731	496911	275922	379116	380652	208921	311229	334582	365301	342731			445	270538	310974	386020	256542	203672	238533	274537	321709	388185	298868
446	1351292	782022	610097	835163	665257	574354	1007056	761118	493351	761118			446	609920	425534	587991	382256	866911	902369	512356	812833	428880	812833			446	740812	926989	603468	816250	762140	420801	699926	686543	761940	740812			446	399860	490411	638673	413786	293151	384033	426671	487067	630272	470244
447	637209	219779	214223	379384	260372	192676	398217	232382	162369	232382			447	236727	146406	164775	137428	353885	290123	204861	267979	172229	267979			447	345646	502159	281520	382192	381380	210600	316034	334716	368146	345646			447	272848	312881	381651	254578	201824	238344	273128	321507	384056	297516
448	1342103	776147	605133	826722	657453	569048	1004560	755654	486902	755654			448	612771	427654	587574	384896	868083	904498	515523	813786	431316	813786			448	742716	929207	608035	814566	762243	422617	701535	689139	766136	742716			448	403284	488335	637827	417774	294730	385807	429584	487179	633842	468494
449	632585	216652	214124	378566	259781	192586	395233	228721	161897	228721			449	235084	145756	165554	136260	350855	288168	204524	265717	168781	265717			449	340152	495669	276302	376431	374797	207243	308884	328706	360884	340152			449	274672	315455	386842	257914	201814	241360	273126	321889	389129	297969
450	1358354	787566	606293	836721	665385	572431	1020588	766470	491045	766470			450	609578	427785	587219	383571	862091	900814	510525	805786	428959	805786			450	738677	920241	599484	806420	756552	417267	697812	685138	753112	738677			450	407335	489680	636120	416946	294344	388407	430826	490789	637073	470784
451	641570	216871	215223	382569	260427	193133	395889	233241	162210	233241			451	239505	145835	165802	137336	353431	292729	206144	268691	171195	268691			451	342370	493387	278228	376349	373606	211947	310342	335855	360991	342370			451	269565	315126	384558	255645	201964	238398	272471	319516	386827	298806
452	1341642	784166	607054	828579	657999	570031	1012004	768786	491163	768786			452	605902	425689	583538	383651	857153	891392	512073	797418	428707	797418			452	740175	920747	597186	803114	751177	416990	701214	684621	754672	740175			452	408171	495407	639220	417275	294781	387276	430103	492147	637725	471393
453	633601	218047	215109	378309	257182	191648	393235	231617	163509	231617			453	237699	145985	167347	138842	350738	288723	206367	271662	173863	271662			453	345335	493129	278292	373952	376232	212291	311711	338454	357690	345335			453	272794	316081	386760	251559	202054	239974	270912	321149	385675	297328
454	1333690	776992	602939	829162	656136	561856	1007396	759140	484362	759140			454	609234	428592	588092	383453	867966	910326	514732	805254	433140	805254			454	737892	920011	599841	805549	760944	419237	697854	685862	753090	737892			454	405780	491422	641598	411434	296417	386092	430483	490902	636042	471453
455	640274	216473	213770	383019	259494	192684	395063	231390	163417	231390			455	237742	146128	164814	137509	352116	289978	204589	272435	174776	272435			455	340094	481842	271905	374013	373470	210249	312483	337573	360267	340094			455	274306	317339	392104	253236	203798	240613	274328	324853	373635	300029
456	1362223	785768	609427	830730	658148	574895	1017895	770136	493384	770136			456	610763	427401	588848	381181	866239	906372	517858	802476	430194	802476			456	740236	924653	600509	812833	763268	420871	709369	690071	756713	740236			456	404054	489413	639364	412986	295751	384755	429392	488971	635713	472152
457	638606	216637	213609	378119	255905	192757	395477	231181	164029	231181			457	236867	146158	165492	138516	356184	290336	205144	275616	173413	275616			457	344548	487805	272729	378450	377859	211556	312236	341625	366671	344548			457	271955	317247	388630	254586	201934	242230	274540	324626	374832	301013
458	1355138	778421	605427	836983	655562	574770	1022696	766578	491590	766578			458	608402	427160	590891	384672	871198	905093	514999	807581	433923	807581			458	740992	925384	600894	811290	758670	416805	703829	689165	758950	740992			458	408687	491784	643565	413962	296540	384454	431579	489709	640614	473096
459	634488	214834	213114	373864	254917	191848	390378	228710	163441	228710			459	237204	145331	164579	139259	354577	288487	204865	273704	171720	273704			459	347077	491278	276332	373631	374469	210401	305387	339284	362964	347077			459	274569	316054	393267	255066	203270	241757	273471	323614	372961	300071
460	1362790	779912	600996	834740	653421	573820	1016547	763348	496788	763348			460	612578	423989	588461	383066	871280	898932	510894	813409	430504	813409			460	742468	932886	609261	815349	764093	418565	706469	688080	764023	742468			460	409199	494140	643185	419604	293698	386513	433381	492721	645894	474120
461	635104	214800	214181	375709	256454	192500	394119	229899	163893	229899			461	236602	145006	165178	138745	357598	285418	203076	275056	170729	275056			461	339654	482736	276642	371168	370129	209689	305621	340768	358006	339654			461	274231	317300	390279	254584	204324	243556	274318	326672	378432	300521
462	1354807	773966	598989	824896	646031	570072	1012889	760364	488584	760364			462	616107	425769	591630	384944	870143	904846	512633	812704	432105	812704			462	743653	929171	601391	814578	763156	420256	703875	689201	757860	743653			462	406068	489301	643718	415754	294653	386891	431375	491522	641264	473478
463	640219	214788	214523	378711	256086	192909	395017	231061	164208	231061			463	234438	146461	166643	137018	354978	288943	200295	274522	170878	274522			463	345836	485533	278777	375785	374754	211194	312412	342628	362499	345836			463	273457	318819	393053	257184	205732	241621	275961	329691	378688	300594
464	1364276	770765	604981	832041	649327	574810	1013968	764599	495784	764599			464	618542	426338	591220	386742	875421	906753	511981	806608	430170	806608			464	746083	928992	600027	810749	765069	421459	707013	688659	760011	746083			464	408242	493494	639884	417057	295763	387965	430436	496155	638962	473292
465	636059	214510	213465	378883	254679	192885	391596	230224	165138	230224			465	237979	146381	165604	137500	359461	288806	203033	274654	170773	274654			465	343194	482758	274982	375869	371517	206507	310319	339201	362931	343194			465	278124	321639	389836	255873	203601	240515	275969	331224	381393	300342
466	1369759	771541	601471	838413	649792	575990	1017389	769922	493243	769922			466	614559	429097	591437	385526	872465	907212	514917	813291	431482	813291			466	748896	933069	603388	811744	764032	419310	705849	692541	758734	748896			466	404400	483757	638901	413726	290281	381836	431621	491716	638646	468739
467	625531	215192	213979	373287	253563	192774	389774	230686	164229	230686			467	237680	145734	166707	137632	357867	283152	204414	273585	171169	273585			467	347617	486641	275499	381019	377680	209031	315563	341244	363012	347617			467	272674	316308	387908	254529	203395	237614	273378	325052	378960	297877
468	1357492	768922	602011	834126	646137	573126	1010818	764117	492484	764117			468	609754	426092	590118	386195	869646	895664	511306	805919	429686	805919			468	742749	932131	603466	815506	767461	421368	703371	686258	759675	742749			468	408291	488538	637823	416037	295796	385959	431741	495651	642595	474761
469	633667	213049	213095	374938	255530	192102	391152	230708	164438	230708			469	236396	146184	166717	137911	355194	284812	204926	274022	173632	274022			469	344413	491847	276368	381848	377740	210130	315580	340962	368031	344413			469	272319	320730	387950	257419	203005	240518	275380	327453	381949	299032
470	1368052	778888	606047	836013	653838	577514	1011122	775254	494846	775254			470	613616	428582	592695	386379	870072	910874	518118	810657	432418	810657			470	741241	937945	607552	815828	767361	420310	714404	693419	763101	741241			470	405208	484903	633361	416293	292827	384891	429489	492986	637525	473183
471	631719	215461	212121	377891	254891	192943	388238	227204	162928	227204			471	238669	146443	165976	138341	358987	286663	206346	272771	173994	272771			471	345114	487479	274283	378090	374156	206680	315555	337862	361934	345114			471	275714	320509	390060	259164	203426	240694	277162	326428	383859	303447
472	1350512	762241	598624	827356	642050	568729	1000609	760079	488349	760079			472	613941	428076	596086	384151	876155	904361	514914	805682	431304	805682			472	745685	931853	605329	811241	764104	418054	711524	687559	759271	745685			472	408944	490149	635333	417474	295276	388057	432746	494746	636952	476749
473	635935	214917	213801	372037	255771	192194	386966	228913	162809	228913			473	236559	146819	166504	137669	358544	285497	205664	270656	171766	270656			473	348164	494319	277488	384867	376689	208602	310146	344301	364904	348164			473	275867	321439	389668	261473	203408	240840	275035	326954	388148	299404
474	1344578	766597	596251	821575	641400	569719	991579	760011	486788	760011			474	614393	434586	594681	383259	876817	912288	519581	814124	434971	814124			474	749292	934929	608933	811709	766639	420670	703813	691253	758552	749292			474	403715	486818	632169	412421	291902	380127	431059	488509	636553	474069
475	629776	213320	213198	373068	254289	192655	386266	229106	162029	229106			475	234352	146258	166437	136599	354488	289099	204164	271256	174004	271256			475	349391	492374	273324	388421	376106	207833	312401	341802	368331	349391			475	275711	317526	387964	260231	201178	238506	274524	327316	385218	297856
476	1338479	760308	592351	823327	639782	570679	984898	760203	488859	760203			476	607656	431302	589692	379444	869391	908528	510366	804903	430253	804903			476	746939	926986	605337	808137	770079	420203	706279	685682	758659	746939			476	409029	487396	635685	414926	292079	385896	429271	490252	639114	474879
477	626532	215790	212886	370826	254905	191492	385746	228286	162569	228286			477	235252	145872	165775	136031	352564	287827	204754	270242	172463	270242			477	347789	488293	273943	385978	379959	203476	309138	338914	364616	347789			477	273314	319821	388596	258964	202547	238047	275276	323884	387119	298934
478	1337834	759836	590693	816563	644221	562886	992667	757551	483352	757551			478	614723	431499	587903	382563	867626	907484	514445	809016	434719	809016			478	752673	935872	613323	815180	772676	420631	711895	693536	762501	752673			478	404202	483132	625804	412305	289929	379604	424606	486196	630621	466318
479	618278	212709	212077	366081	252383	189365	375904	224708	162990	224708			479	234056	146347	165177	136919	352141	287640	205659	267687	174682	267687			479	344288	488951	275522	388753	386740	206165	311693	339368	364551	344288			479	273985	313080	386902	257449	203372	239119	276424	322429	386410	296367
480	1340569	764044	594191	816150	643730	564649	992162	758352	487690	758352			480	614708	432462	592414	386154	871189	913490	516285	813620	434942	813620			480	747335	931124	609081	810947	769431	420484	710120	689196	770710	747335			480	405184	484513	632205	413458	291073	382228	429893	491820	635278	470885
481	627236	214592	213246	365772	255499	190574	376783	229714	165102	229714			481	234856	145928	165852	136233	350645	290015	205341	271594	171976	271594			481	338414	484504	275496	381810	380405	206057	311736	337318	357225	338414			481	273253	315184	389462	262219	203474	239980	275948	322582	387598	300498
482	1335932	769731	596289	810953	645560	563448	982991	766246	485208	766246			482	612877	432554	590508	383772	872792	909101	517704	809812	433766	809812			482	751191	935681	609066	807404	768428	422261	706704	695399	766832	751191			482	405087	481484	622036	410294	287434	378663	426253	484473	624604	465109
483	622639	212484	211352	363862	253625	189968	377378	228885	163337	228885			483	234304	144846	165201	137052	352636	286367	203934	269584	172968	269584			483	346387	484309	275801	385836	382067	207076	317719	339602	358098	346387			483	272011	320491	395827	262143	205906	239985	280231	325990	394339	301472
484	1333116	767897	597554	805479	640013	562291	989302	762057	487327	762057			484	609804	424454	587039	381279	865306	901213	515868	808557	431289	808557			484	745789	934676	607912	803224	767888	421699	704032	688694	766765	745789			484	405658	482449	634887	415707	290688	381766	431152	487406	634989	471737
485	629465	213159	212152	366337	253849	192329	381358	231952	164404	231952			485	235964	145324	166626	136221	354906	289565	202827	271650	174281	271650			485	345362	484649	276048	383300	379092	208513	318172	343828	363624	345362			485	272576	314819	393513	260603	203045	237366	276919	324145	392366	300391
486	1342726	770518	596198	813496	645695	567714	998583	767221	492576	767221			486	610246	432314	584834	383924	869849	904471	514378	810121	432236	810121			486	745939	934239	604438	807295	765543	422612	702839	686029	767097	745939			486	407913	485791	633883	413469	290814	380866	429223	488737	634391	473819
487	627381	214314	212508	365811	253861	190036	377237	229206	162681	229206			487	233951	144855	165524	136114	351484	287462	201284	271476	171897	271476			487	348927	487605	278277	389456	382383	209594	312844	340009	362774	348927			487	275392	321049	397122	261195	203878	240744	278209	326657	395650	303916
488	1353138	769909	600857	815792	644428	566191	1001296	763461	489965	763461			488	613724	426711	587671	380021	867154	902037	511557	810805	433051	810805			488	743294	928834	602954	803635	765271	420069	700855	690894	763941	743294			488	411099	487428	640676	419679	291856	380989	433703	491706	640896	471603
489	622191	211574	211930	367572	253289	189331	381209	229173	162844	229173			489	235507	145044	166074	136625	356213	287670	201369	273194	173753	273194			489	344507	479997	272337	379555	377149	205671	310957	337093	358055	344507			489	270668	320636	393702	259226	201913	236578	279022	320041	396511	302016
490	1349231	771948	601166	815531	645291	569328	1004907	768548	494315	768548			490	609799	426187	583733	377449	870350	897042	513694	804833	431574	804833			490	747736	936361	606894	810772	765601	420544	707809	689391	765385	747736			490	407603	490147	643266	415190	291853	383287	432724	490067	638790	474517
491	630468	213644	213054	370486	255910	188659	382264	228161	162617	228161			491	235701	146437	167119	137615	357212	286036	200716	273699	175569	273699			491	343543	479997	273054	385577	379372	207800	308732	340038	355222	343543			491	270493	320038	396164	263009	201939	237857	278580	319491	396119	303190
492	1350146	769007	596312	816751	645054	567390	1001921	762889	494401	762889			492	607778	427904	586313	380237	873119	898037	510651	803763	431475	803763			492	741331	928201	599625	801318	756995	419693	701804	686301	768923	741331			492	407849	490749	645871	417858	295552	383464	434348	489704	642189	476673
493	620944	210089	212861	364647	252305	187548	379019	226604	162717	226604			493	233273	145487	165103	136122	352817	284164	201008	269471	175135	269471			493	342491	481210	276817	372580	374721	206026	308595	339652	359996	342491			493	275036	322982	398517	262156	204221	240289	281912	322068	403489	303953
494	1352576	769128	593200	819864	643887	566593	1001028	760314	495092	760314			494	608651	429079	586263	378436	872896	900190	516688	807175	433700	807175			494	747996	941736	603507	801411	764419	425035	700004	691906	770242	747996			494	407689	485966	641822	415317	291874	378802	433900	487929	637772	475538
495	614921	212019	209495	363219	251506	187023	373758	226482	161871	226482			495	236085	146622	167642	136569	356975	282703	202424	273545	175735	273545			495	345771	485578	275184	375881	377893	207146	313423	344546	364363	345771			495	272902	320244	397380	261133	205955	240006	279530	319304	399292	303624
496	1345606	769569	595963	814881	646196	563889	991890	755810	492182	755810			496	613201	432501	590709	382842	881608	917003	518532	824125	443001	824125			496	752500	932137	605816	807742	759254	420234	707732	696753	771568	752500			496	406185	486074	636205	413454	291763	381790	434358	491794	638621	474588
497	615168	212251	212247	363594	250828	186926	378647	226426	162325	226426			497	233774	147065	167051	135797	351944	284016	201879	270057	174387	270057			497	341532	483113	280433	379837	378854	208455	315221	346765	364329	341532			497	271649	318909	401764	259747	204101	241989	278664	321416	398573	305359
498	1349776	777347	597878	819417	649640	568250	999014	751296	497058	751296			498	609618	425952	588246	379202	870669	906602	515861	809039	436667	809039			498	755398	942189	607102	802773	758653	422365	706291	697956	771234	755398			498	409476	486333	644429	416474	291921	382289	436383	492889	639931	474077
499	612018	211658	211445	364194	253201	186530	376288	225156	161972	225156			499	232423	146083	165988	136542	354519	282784	201262	267781	174393	267781			499	341313	479312	278605	383220	376609	205936	312657	350178	359460	341313			499	270022	319578	401665	256550	204107	238158	279538	317346	397495	301544
500	1336284	771562	598360	811582	643455	565499	993735	750455	487541	750455			500	607901	428179	586614	381373	876713	909743	517203	812664	436626	812664			500	752962	932184	606261	801192	762770	419193	702621	698792	773895	752962			500	411024	487019	652679	412833	294774	381474	435452	490509	640662	474936
501	610248	208825	212051	361652	250832	186600	377668	226981	161627	226981			501	235189	146246	165987	136525	354126	286606	201544	269884	177144	269884			501	348806	481361	280948	384862	381094	208921	315501	347746	367453	348806			501	270789	323972	403321	260238	202746	240344	281642	320814	401224	307116
502	1338884	772506	599674	810137	644363	563373	1001446	750286	491418	750286			502	603758	428144	584873	381367	871992	905941	515515	806458	436804	806458			502	752657	935210	607264	800923	765318	416460	701926	695812	768472	752657			502	408106	482685	654537	412688	290843	380503	432227	488373	643241	474929
503	611131	212319	210267	362031	252655	185042	378929	224704	160742	224704			503	233833	146539	165281	135862	355219	288432	202533	271781	176024	271781			503	343740	480831	279204	382534	378239	206187	312489	345636	354561	343740			503	277487	329005	404607	260905	205694	241688	285761	326748	408831	310375
504	1336794	769929	594946	810157	640312	565020	1001012	751674	494855	751674			504	609906	431514	588393	385309	882432	911929	519473	810105	438568	810105			504	750973	937643	603603	801401	763534	418397	698771	690657	772576	750973			504	410419	483566	651470	415009	293226	378496	433497	494196	640379	480166
505	614479	212410	212374	361861	251119	185386	380557	227735	162319	227735			505	232452	144960	163294	136834	349061	282144	200597	270249	170849	270249			505	341888	487054	276724	382162	382673	205422	313489	346707	360955	341888			505	272014	322119	398927	259116	203984	237079	280799	317687	399880	302001
506	1330678	773119	594393	815333	644335	562172	1003213	755222	488051	755222			506	611653	427231	584520	380684	875414	910099	514561	812433	440446	812433			506	747117	933398	602189	806828	771213	417510	699886	694214	768019	747117			506	405459	483355	649926	412216	290068	378811	433281	484994	640376	472584
507	610106	211916	213693	360941	250856	184446	383664	225386	161682	225386			507	230096	144949	164593	136171	351556	282378	203786	271533	170950	271533			507	340199	483156	279252	388811	376031	205224	315138	346458	360572	340199			507	272475	325438	403098	260974	205354	238903	282413	322687	407549	305789
508	1348147	779616	601561	820242	651632	574552	1013463	761607	494511	761607			508	609834	429558	584852	383289	873632	911588	516602	807962	442428	807962			508	747342	932684	603996	806346	768136	421696	705424	697166	774463	747342			508	409772	486076	641150	417389	292155	381087	434273	491502	641746	473011
509	605447	213242	213404	363416	252045	184331	381544	225848	161214	225848			509	230407	144774	164074	137949	351746	284285	203613	277241	175279	277241			509	343502	492841	280668	388457	377522	207099	323146	356396	363258	343502			509	271071	319277	405848	257897	203098	236379	279081	317026	401486	298611
510	1346433	776916	601319	820904	652428	572443	1014483	762568	493391	762568			510	606446	425321	587694	379121	869112	903467	513809	805721	439361	805721			510	754054	942088	610071	810993	769546	421509	703297	698891	771846	754054			510	409864	481913	643140	419558	291807	380460	433346	489892	638898	476169
511	605651	212433	212699	359560	250344	183946	381895	224497	161519	224497			511	228006	145312	163570	138228	345661	280322	202684	269553	173470	269553			511	343329	493862	281997	388783	375336	205812	317837	352371	366943	343329			511	274500	323879	407157	259597	204891	241096	283314	326680	405881	305356
512	1325125	768272	595543	814156	649228	569684	1006224	751941	487488	751941			512	604277	427743	582778	381795	868570	903826	518372	802543	441240	802543			512	758343	940841	605600	808579	767404	415579	705276	697819	771456	758343			512	411681	487140	656329	417551	294949	384079	437086	494541	646350	479735
513	608366	212466	210774	358511	248822	183516	380619	226595	162071	226595			513	229231	146899	163018	138000	349932	282913	204810	271652	175023	271652			513	342776	489356	279408	382446	373806	207022	319478	346449	360858	342776			513	274255	327212	409054	259773	205031	239269	282642	328016	408878	308263
514	1334020	772638	597573	817001	647809	571162	1011589	755333	491344	755333			514	603879	426381	587664	382272	866773	901167	518271	801393	440997	801393			514	751989	944221	609992	804660	766969	420932	702797	697699	777107	751989			514	408779	481088	653912	414235	292377	378188	436382	486588	640167	474863
515	614466	213035	210119	364691	252706	186430	385609	227788	161678	227788			515	227059	146169	163008	137548	350109	285838	205777	274307	176294	274307			515	347867	491685	279981	383418	375109	209944	323136	347201	370532	347867			515	272622	324202	406600	256145	202197	236012	281061	326142	407015	303986
516	1340571	779487	599736	822382	655601	578490	1015414	767426	497078	767426			516	604316	427306	584789	377066	867636	904352	516583	800101	437549	800101			516	757488	944581	610786	807693	765521	421126	704801	698605	782204	757488			516	409269	483554	650128	411698	290406	379319	431385	491819	639844	478053
517	645654	215026	211207	379416	260265	187837	398133	231859	164101	231859			517	225834	146721	161269	137176	341288	282780	205451	271086	174884	271086			517	347766	490156	280435	382392	376022	211909	321033	347938	368359	347766			517	275394	323563	406960	261008	201893	238428	281583	327349	405196	303480
518	1338509	777100	597350	821953	652109	570219	1017297	759312	495414	759312			518	597309	429191	589508	378902	871122	902241	514131	798271	438522	798271			518	753118	940548	607244	806094	758214	420288	705672	695630	773758	753118			518	405758	483726	654221	410697	293736	378543	434424	486720	639628	479501
519	642398	215943	212481	381085	244288	188703	396147	231638	165167	231638			519	226639	145313	161591	137894	339610	283549	204601	273276	176014	273276			519	346714	488195	277886	379158	373402	209264	320494	350661	366549	346714			519	275128	322234	408396	261100	204382	240224	282380	328534	409376	304897
520	1386111	775166	594126	850070	668049	592812	1040984	778481	500107	778481			520	605150	425792	587478	379701	872064	906970	515633	800456	440112	800456			520	755338	939702	606471	803695	763166	419591	705324	695591	776048	755338			520	410140	484544	657884	413385	292981	381817	435062	489292	644406	481511
521	647453	214849	211358	380755	244314	187812	399729	233013	162669	233013			521	225734	145385	162126	137107	339069	285816	204700	276844	176924	276844			521	344963	479294	282666	381815	377074	209724	326016	353059	371868	344963			521	274436	323892	405804	257212	202441	238933	280359	327151	404997	303699
522	1401192	787981	596208	861533	671751	593287	1051434	785886	507082	785886			522	606019	425927	585511	379329	865743	902214	516414	802362	437996	802362			522	756838	943371	612118	806144	765558	419290	709064	701706	773989	756838			522	409245	481262	653817	410573	292057	376519	434827	487670	637506	475167
523	658830	216128	214801	387274	247654	189350	405201	232260	163305	232260			523	226023	145012	161175	136608	332248	283286	204989	271859	176656	271859			523	342103	476318	283514	377537	376000	209556	320788	346916	366843	342103			523	270252	324628	406784	257985	204632	241946	279983	325629	405830	306347
524	1435067	790709	605279	876244	691888	607694	1079541	806072	513273	806072			524	608506	425981	585638	378138	873523	905929	511561	802628	439854	802628			524	756338	938182	612616	804354	764227	420449	701348	696686	771699	756338			524	412579	485454	659069	417422	292574	381887	435356	493796	646424	479423
525	620848	214246	210188	368335	242324	185246	388739	229350	161552	229350			525	227262	144506	161548	137416	333254	286321	206349	274689	179055	274689			525	338542	472472	285054	380152	376396	209682	318931	350286	369381	338542			525	273420	324942	419547	254924	204326	240428	283479	325615	408117	307491
526	1388586	777084	597973	846947	669238	586390	1048000	785982	507629	785982			526	603543	425801	586785	379431	869616	903356	512034	806412	439027	806412			526	758340	946188	612346	809506	768721	420652	704769	702857	778574	758340			526	414406	482730	665694	416277	292337	379738	438142	492451	643870	479958
527	618878	213508	210184	369919	241787	184890	387749	226716	160502	226716			527	225447	144301	160710	137636	329081	286377	204126	273751	177092	273751			527	347277	474936	290301	378737	374616	212970	321672	354512	369276	347277			527	271126	325380	423032	257181	205041	242708	285002	330752	412930	310265
528	1371733	775628	593087	827691	656878	575523	1025961	775989	500073	775989			528	601744	424369	590364	380169	866302	905257	510735	803078	437366	803078			528	755534	944331	605881	813593	765339	418612	703490	696429	772424	755534			528	414992	486216	672454	412346	292261	379696	437278	490828	648301	482513
529	617354	212461	212786	365712	242579	184378	384563	227170	160264	227170			529	226086	144548	160099	136344	333571	289122	207019	272949	178273	272949			529	343481	471652	288531	375933	371883	210199	320976	356888	369630	343481			529	268708	323180	421196	256166	201222	241044	282109	326340	404172	306335
530	1360002	775872	591823	827351	649446	570641	1023066	775406	496225	775406			530	604386	422876	584652	378474	860610	908217	513735	802948	436479	802948			530	756579	941799	611007	808281	765511	415057	702959	691162	773234	756579			530	414886	488369	681374	415393	294538	383391	438164	490528	653612	483842
531	621348	212450	210232	368656	244037	184231	389394	227440	160604	227440			531	224023	143083	159870	135644	333812	285094	205533	271555	175816	271555			531	342446	468907	282002	370117	367392	204925	313381	352250	366378	342446			531	272927	327809	430696	255961	206160	244417	285140	334129	411706	310575
532	1348084	775304	590062	822089	648028	566398	1017806	767646	496241	767646			532	600186	429218	587255	384568	872675	909977	519638	808664	438059	808664			532	756612	946384	616172	811004	768140	417548	704444	697999	773921	756612			532	413094	488202	682879	414213	293731	382483	438628	490196	645716	482495
533	621550	214309	211003	371129	246216	186100	387739	226429	162147	226429			533	227251	143295	160559	136794	331234	289791	205056	271791	176639	271791			533	349280	473802	282996	372072	369931	206448	318744	355686	368318	349280			533	271057	324420	433611	257429	204512	242820	284950	331197	410525	305451
534	1369599	772477	589901	834325	655741	573266	1028054	768181	497031	768181			534	605115	425454	585923	383471	863884	908781	511069	807919	437598	807919			534	754113	942072	613637	813889	767351	419223	704593	701229	772401	754113			534	408744	485286	690823	412372	291601	378019	437136	492500	643250	479318
535	633663	213071	213136	375654	247895	187311	393922	230136	161686	230136			535	226265	141619	160180	137295	331668	290118	205815	272647	177536	272647			535	354070	476616	284874	365397	368506	208403	320307	356502	370842	354070			535	268713	322277	421691	253801	202831	241832	277774	329527	404402	305869
536	1382135	782794	598730	839497	659122	579533	1038797	778904	501471	778904			536	604049	428896	586647	384381	863237	911599	513371	808898	438108	808898			536	755718	946547	615726	814041	768083	417525	706297	701459	773799	755718			536	410992	487993	694272	412418	293706	379861	435762	492895	651079	481156
537	626735	211986	211416	371087	247746	184601	389906	227177	161196	227177			537	225851	142461	160937	136979	330967	287904	206645	271239	175354	271239			537	353367	475536	283870	365091	366183	208921	314633	353043	364149	353367			537	270164	322161	425193	255167	204242	241564	281883	326774	409084	304307
538	1392807	782514	601479	853872	658553	578763	1050953	779216	503682	779216			538	600162	428141	585385	384567	863506	908545	514816	802552	436858	802552			538	756782	943938	612844	817163	765378	417117	701089	700849	772112	756782			538	408545	483665	687841	413937	291659	378631	435104	488729	647849	477040
539	635138	212367	213684	376122	250100	187959	385473	229366	162411	229366			539	227868	142179	159898	136699	329918	280691	207989	270338	175840	270338			539	349114	473791	282593	367159	363346	207348	313319	348166	356074	349114			539	271085	327503	434337	255492	206486	246738	287891	331474	414964	312964
540	1394233	787251	604671	851841	658109	588763	1040637	785678	505267	785678			540	600823	425011	583479	380374	858759	903128	514620	805759	434473	805759			540	756110	948415	615971	811753	767409	417653	703336	702106	774174	756110			540	409657	486544	697016	413076	293282	382429	441489	495634	652867	485051
541	639466	212865	214896	382519	252344	187537	389417	231598	162848	231598			541	227058	141117	159634	137779	330747	272718	207104	271533	173406	271533			541	354374	475622	279917	369061	366849	209392	313312	349879	362877	354374			541	269849	323913	438408	255021	206621	245031	287228	330896	411498	309506
542	1401632	781661	607829	853271	662769	586404	1048209	781145	509233	781145			542	606205	429359	584599	382139	870282	921743	519304	808591	440272	808591			542	751916	931707	609978	806934	755626	415416	701605	696660	768599	751916			542	409807	489362	697800	413003	293207	382573	440168	497152	651286	484086
543	642700	212667	214736	385073	252297	189161	389978	227792	164018	227792			543	226694	142004	160776	135983	332268	270845	204339	273240	173987	273240			543	349367	472009	278285	365857	367033	206546	311041	347989	362078	349367			543	267204	321206	438071	254229	204053	242800	286943	326950	413059	309878
544	1420262	784314	610174	867307	670364	594339	1060341	784828	510629	784828			544	604618	426476	581003	384217	867492	919593	514787	810837	440203	810837			544	747308	931972	612233	817580	761034	415676	703233	697238	765188	747308			544	414415	491854	701223	416088	296147	381807	440757	498592	655741	484851
545	644581	210318	213334	379253	250537	187624	391049	228504	163720	228504			545	228581	140842	160216	135993	333799	271935	204617	270783	173251	270783			545	351803	476502	276744	366530	370208	209284	315382	348534	367442	351803			545	267047	319504	434486	256188	203633	244456	285888	328050	414546	309269
546	1418645	776901	605209	866914	661535	586634	1056949	780148	507761	780148			546	607978	427371	582597	382168	874217	912774	515832	811518	435448	811518			546	756521	939962	617036	815654	762056	420718	709238	708874	768779	756521			546	413858	486791	696532	415281	294586	381415	440404	497046	649523	479826
547	653912	208614	214186	386652	252947	189367	396911	230449	164661	230449			547	227105	141568	159701	136253	332691	272983	202758	269296	173901	269296			547	352571	473786	282527	365494	373362	208896	315306	352384	368376	352571			547	266759	318619	437983	256031	204116	245440	285505	326740	412185	311004
548	1437886	782926	609978	869409	673171	589863	1063704	789216	510534	789216			548	603814	428016	576293	380729	868827	911606	513297	809732	439124	809732			548	756760	937336	614989	813641	760754	426247	713509	708182	765321	756760			548	412791	488496	698117	412716	295254	379914	436537	495253	651008	481237
549	647481	207670	214488	379795	250527	189787	392998	228733	163337	228733			549	226790	141667	158856	134998	328556	274082	203899	267630	173851	267630			549	353633	471957	281546	361907	369276	210701	314938	349307	369973	353633			549	267965	320505	441538	255229	206651	243423	286260	329831	419218	311714
550	1448774	783542	608738	879324	675748	590672	1075356	789771	512788	789771			550	605471	424409	580907	379443	861393	909656	519626	809288	436867	809288			550	756631	939053	619124	814364	766580	423349	709389	702217	766545	756631			550	413115	486907	700476	413836	294881	380711	437766	498370	653720	481385
551	652086	208481	214730	384320	250936	190360	396339	229094	164012	229094			551	230095	141552	160954	135669	332709	279806	204743	269126	175829	269126			551	353872	475909	281969	361014	368911	210826	315376	341053	370286	353872			551	269470	321496	441047	257969	206366	244249	286991	328136	420061	311910
552	1441662	783113	614654	872969	671671	590592	1075133	784479	512782	784479			552	604004	429070	579944	381891	866540	912682	519709	814272	436361	814272			552	756290	930448	616244	808574	759949	419960	711111	702115	761024	756290			552	413822	488003	698850	412932	293701	378756	440683	499656	651677	483476
553	650323	208337	212346	384882	252409	189191	399351	228102	164343	228102			553	229319	141099	160060	134589	331076	277082	203964	268772	173708	268772			553	351895	461621	281296	359258	364031	210607	312216	332699	365511	351895			553	266128	316138	439777	257062	204617	242853	284059	325523	418168	311661
554	1455118	785882	604485	880101	679635	596268	1078953	788937	515811	788937			554	602672	427047	578426	377811	863867	906506	515343	812203	440388	812203			554	749507	924316	614084	801376	751997	419272	704814	697835	755361	749507			554	410889	488569	697874	413249	293687	381264	437858	498504	651035	481409
555	656633	208477	215052	387730	255094	189198	402386	226524	162688	226524			555	229779	141007	159653	134762	333754	275633	204589	271251	171928	271251			555	350534	462638	284758	359274	365439	210624	307773	329332	369594	350534			555	270599	316932	444190	254836	206807	244586	284071	326614	420284	313961
556	1465577	785094	609355	887273	681949	597722	1089053	790507	515315	790507			556	598740	429014	579856	381847	868946	909539	518610	811096	439022	811096			556	749243	931281	613883	806014	753200	418478	707104	698703	757372	749243			556	414813	491020	698956	412423	293982	381030	443453	500086	654234	488232
557	663034	210149	213609	385682	256032	187681	404962	228386	163918	228386			557	229958	141994	159506	134803	329323	276390	206012	270346	169513	270346			557	350726	458346	284832	359594	361308	211720	304630	331378	365702	350726			557	273576	323121	443991	255729	205735	247029	288059	330543	423351	313604
558	1455453	780825	604375	880876	676058	588714	1077641	777074	514011	777074			558	599903	422989	573824	379513	859832	905841	516588	809553	439459	809553			558	742617	921137	609598	794737	743894	418964	700418	700009	752104	742617			558	412598	487316	703366	413543	296802	382321	439468	503227	655281	483506
559	661150	208121	212952	383703	253341	186644	399260	224449	163130	224449			559	229651	141345	159344	134078	333897	277896	206458	268824	168698	268824			559	349784	464939	284764	359441	362793	213045	303464	334310	373498	349784			559	274152	321422	441928	255850	207134	244504	284166	325719	420838	313697
560	1468007	777110	608003	884719	676772	590566	1083496	779992	513676	779992			560	597386	422967	575110	376751	854867	906226	517238	805904	436524	805904			560	751052	928507	612295	800689	750464	418324	707422	708641	759831	751052			560	412306	488856	709004	413018	298455	383777	443056	500564	659239	490286
561	666385	208120	212729	387380	258436	188601	405651	225974	163846	225974			561	226354	140952	160541	134862	334954	276558	206238	270164	169143	270164			561	349889	468280	285727	357752	360603	213226	302035	333608	372517	349889			561	273946	323547	443193	255387	206414	246214	286722	326986	420003	313064
562	1485366	783562	614660	892034	681659	601141	1095761	790733	520806	790733			562	600451	424577	572313	380061	854831	903008	517465	808953	436013	808953			562	756749	935292	620304	805966	758989	424114	712436	708977	765128	756749			562	412501	491053	710878	415975	295679	380292	443388	497521	656644	487878
563	667146	207021	215399	388369	256135	189863	402879	225351	163913	225351			563	228087	141125	160529	134682	335491	276852	206751	269633	168749	269633			563	349756	471652	287386	352867	359408	215049	299786	332124	374298	349756			563	272919	326348	442687	257094	205254	244928	286071	328615	423862	314022
564	1482856	781555	618948	893878	683613	598751	1097986	781534	522468	781534			564	597013	419306	577328	377010	851031	902056	514507	808091	433358	808091			564	754237	931237	617422	803049	757034	422231	704893	705705	763224	754237			564	410671	488768	714811	412711	294742	378711	441564	497340	655386	488456
565	643411	206088	212751	386837	254186	186581	402526	225777	162924	225777			565	226101	140887	158416	134840	337324	279641	205639	263802	171651	263802			565	351138	470949	286092	355306	353526	211805	304459	331772	372261	351138			565	278116	325121	443893	256716	205070	245964	286534	327497	424721	312856
566	1486994	780698	620629	891186	683021	600268	1093728	787406	524021	787406			566	597715	420922	570736	377505	849093	900107	519587	808490	434296	808490			566	753866	926757	612875	799784	749194	419886	706671	700845	757779	753866			566	412404	488052	710092	417725	294674	381534	441483	498756	650251	484808
567	646320	207921	213622	388996	257880	190285	407114	226322	165997	226322			567	226811	139386	159969	133464	336188	277336	206136	266103	171726	266103			567	350895	470461	285936	357837	352333	211599	307061	330353	373367	350895			567	275072	323189	444229	253817	201497	241744	287759	323753	420521	311743
568	1466032	781037	622913	894916	685008	593213	1085176	782846	521854	782846			568	595186	421844	576810	378369	854408	906354	519306	810867	435341	810867			568	755986	922518	613343	809829	753668	419031	704978	707082	756295	755986			568	410261	488948	712870	413698	295801	380001	441914	495390	651229	485380
569	636469	206668	212276	386775	255837	187860	399418	224100	163579	224100			569	228979	142197	160512	134311	341067	276002	204281	265519	170605	265519			569	352616	466504	286126	361206	350250	210201	310912	323642	372973	352616			569	275681	323201	440939	254926	199004	245435	284208	325574	419505	310532
570	1482028	784032	615888	903139	687093	597759	1096321	779065	522046	779065			570	597184	428659	579359	380567	861034	917094	524269	818631	438767	818631			570	758914	933283	617612	809837	751251	418930	704708	712348	762106	758914			570	410369	488427	715161	413772	295276	376710	442542	499368	652968	484451
571	640988	207584	211758	390354	258127	187404	403399	222571	164057	222571			571	229236	140855	160364	134858	343139	279308	205366	268106	169553	268106			571	348314	458930	285895	360182	348883	208336	308765	323848	369965	348314			571	271999	326700	445421	255929	200840	247099	288586	327117	422802	314883
572	1465726	776593	616226	892424	682583	592559	1083102	777359	523223	777359			572	601265	424883	578615	382138	863659	918846	523587	815426	436098	815426			572	758382	929638	613878	803268	756213	417267	702800	702328	757657	758382			572	412331	493816	717716	415639	296041	380151	442446	499294	658764	489617
573	654824	209481	213842	396978	262239	188952	407266	224465	164409	224465			573	229253	141157	159572	134908	341840	281543	206947	271908	170503	271908			573	351766	453258	283203	359633	349167	209763	306577	322316	369735	351766			573	270728	323598	445061	257372	200774	248308	287774	330108	418324	313603
574	1488237	784792	623709	904090	687888	592848	1089906	790032	524617	790032			574	600141	423790	576084	379282	863259	912436	522922	812764	434219	812764			574	750842	917056	613597	793672	745834	414434	695602	696802	749099	750842			574	409487	487017	712503	412729	295551	379130	441408	498167	649791	486968
575	664731	209231	215511	394206	262256	189389	411927	225850	165427	225850			575	227752	140793	159466	134118	342147	278676	206061	272399	168262	272399			575	353138	457791	285360	357348	348251	210392	308751	322305	369285	353138			575	272098	323676	444293	256200	201636	248208	288679	332046	420616	314559
576	1500412	781999	624189	903329	693652	591246	1094808	782982	520796	782982			576	603716	421629	578720	378731	867176	915690	521553	814891	435508	814891			576	752279	912356	616339	796597	747837	412753	698123	697347	755149	752279			576	406648	490360	712359	410002	295758	377393	444546	499608	653344	484957
577	661269	207690	213268	395671	262379	186114	410983	222028	165152	222028			577	230170	140472	160049	134827	344981	279602	205405	271784	170219	271784			577	351655	460298	283288	357052	352443	209185	307181	321166	366254	351655			577	269644	323706	440920	257421	202819	247458	285052	331819	418127	311172
578	1502358	781798	630789	904431	692602	598297	1102165	780741	524282	780741			578	599467	421311	576372	381516	860913	911126	521871	813981	430739	813981			578	752081	913929	618579	792076	743670	415987	697268	697989	756057	752081			578	407116	486133	711912	416310	295477	379711	441040	494145	652220	487374
579	678406	207411	215888	399437	265905	188003	415662	223767	164922	223767			579	226773	140883	159403	134167	339051	276693	205603	268094	170076	268094			579	350741	466814	283175	356089	349554	207472	308971	320331	364153	350741			579	272541	324326	445186	255393	203505	249145	288541	336169	418029	315709
580	1507995	778588	628474	915067	698949	599994	1104557	775027	518994	775027			580	599684	419847	575726	379004	862216	914374	518810	813529	434039	813529			580	759521	928743	622995	800579	746346	421235	695859	698133	761344	759521			580	404536	484746	709896	412504	294283	376562	439068	491186	648714	480171
581	668011	206356	213689	396603	262503	187423	409319	221814	163759	221814			581	228685	141292	160816	134221	342549	280829	205652	266785	171611	266785			581	351100	465198	282063	356749	353054	205432	311453	321092	365230	351100			581	276889	320779	446035	255993	204746	252216	290668	338589	424251	313490
582	1518983	783129	630344	922766	702019	600895	1121454	776657	525536	776657			582	604512	419051	575674	380580	861028	910969	523304	814051	433224	814051			582	760870	927803	619502	800017	744079	416457	696747	698118	764072	760870			582	407184	488290	711073	413587	296244	376701	439845	495339	652807	484777
583	683254	207136	212733	401843	265888	189544	417894	223770	163666	223770			583	229666	139996	160257	134334	339334	278229	202008	266513	168111	266513			583	349467	461574	280866	357513	356598	208565	314172	321642	366939	349467			583	275693	318264	442938	254057	203337	246586	290166	332937	417802	313531
584	1540884	792747	630469	926375	709246	607621	1129328	794865	529659	794865			584	598758	420369	573988	385101	864725	905291	520368	817674	435851	817674			584	763460	925054	624977	793060	741417	419475	697812	697446	762097	763460			584	405828	486989	711934	412044	294621	375997	440509	496753	650243	483736
585	677753	204462	213896	395933	265543	186526	405361	222490	162812	222490			585	230457	141717	160899	134681	339432	280782	203884	268496	169192	268496			585	353575	457399	281339	359513	359372	208342	313166	322485	365548	353575			585	274011	320688	442226	255078	202706	243296	288716	334418	417689	313377
586	1545373	787877	631320	923282	710849	604057	1121379	786362	528406	786362			586	600499	418462	578784	384147	865867	913541	520923	819136	435609	819136			586	759816	925411	615901	790379	740516	415305	691569	691330	757726	759816			586	407381	489166	710463	411920	295539	376499	444161	496361	653574	487726
587	676141	206326	212351	397566	263384	189862	409469	223267	164921	223267			587	228451	140869	159348	135047	345546	279078	204674	269863	169971	269863			587	353787	455389	283066	364207	360351	205277	314122	323097	362313	353787			587	277275	322202	447724	250852	203976	247661	290309	337158	423826	311744
588	1544259	787311	630963	928166	713293	606228	1116056	784709	525977	784709			588	600881	421097	578190	382457	856954	904433	524311	813526	436090	813526			588	764492	925079	621471	790755	742282	415322	697274	691823	764875	764492			588	406217	485853	714334	415609	293974	375383	440033	496399	649882	488266
589	682676	205145	213939	397324	263186	189385	407714	223859	164032	223859			589	228946	141809	161806	136119	339327	281586	206119	269842	170762	269842			589	354596	457396	282719	368659	362935	205937	310966	328411	364674	354596			589	275584	324322	444381	247330	205124	245274	287594	335705	422968	314252
590	1552325	794154	633636	929519	710809	605512	1118576	789604	531928	789604			590	604994	419752	574394	383031	857542	909831	523089	818488	437036	818488			590	761626	923909	618989	786438	742005	418578	691087	686568	759117	761626			590	406219	488171	711801	416700	295729	374671	440182	497819	650431	485047
591	688364	204846	213065	397214	264231	189518	408899	225161	162992	225161			591	231695	141592	161984	135621	343982	277302	206673	269033	170311	269033			591	358146	462122	283130	370177	362832	206351	312156	329729	364002	358146			591	276763	326931	448701	250666	205803	247635	290108	339284	421337	314079
592	1550734	794072	634149	926498	708770	604540	1120281	796435	526192	796435			592	598538	415039	571450	378415	852161	897569	520119	810321	432037	810321			592	773102	934951	627377	795802	744608	421546	698226	694157	763514	773102			592	405919	490003	705436	421659	293903	377857	439829	491918	653260	485717
593	688849	208137	214503	405416	268204	190635	410392	225712	164424	225712			593	230634	141402	160040	134973	345843	270376	204879	264142	170784	264142			593	358441	459590	283633	372561	358193	203792	311509	326793	366770	358441			593	276741	324703	448046	253062	206716	246222	286974	334977	424410	312794
594	1537523	783638	631115	921984	707801	597091	1113151	786727	517615	786727			594	601461	420664	578234	385467	861670	909959	524196	820010	434961	820010			594	761345	922672	620898	792032	737162	419288	685702	692042	757753	761345			594	402698	483905	713526	419366	293606	376560	439629	495107	651998	480473
595	691764	205482	213982	403174	264798	190943	411442	224930	164436	224930			595	228260	141194	161358	134181	338416	263240	202983	260904	168663	260904			595	354702	460851	283846	374512	357339	205038	310447	320901	366766	354702			595	277113	323945	444338	250957	206741	245443	286445	336237	421048	313766
596	1561861	794537	631982	933052	713514	607649	1129868	790694	524576	790694			596	591240	417446	565806	381342	845725	904378	522172	808836	433884	808836			596	765714	925747	628661	792381	738446	418738	689343	689968	759535	765714			596	402242	481684	709377	414445	292750	377756	437814	492835	648766	482405
597	683719	204386	211154	401182	265024	190854	408675	225469	163462	225469			597	229173	140992	160008	135354	343506	258682	203069	265709	168621	265709			597	357904	462259	282662	377312	358202	205612	313349	327824	372685	357904			597	276961	324321	450694	253178	205841	245249	288929	339290	425758	314076
598	1567864	791802	632165	936097	718143	608071	1127398	786563	521282	786563			598	599876	418284	572013	381543	852609	912134	522257	806361	434888	806361			598	763255	927676	625862	788399	738448	414927	686607	684184	756273	763255			598	408229	485508	716500	417607	295079	378969	442064	501280	654646	483709
599	675003	204133	211603	398865	263854	188770	404146	222531	161565	222531			599	228075	138686	159760	134650	339858	257941	202201	262794	167130	262794			599	360914	472451	286564	375271	354989	206296	313941	329113	371981	360914			599	280217	323929	452781	255301	207679	248494	289460	337467	424953	313316
600	1554956	793171	633779	925764	714537	610073	1122675	787634	523253	787634			600	604004	417824	575349	381449	857270	915495	517629	812976	433924	812976			600	760462	926226	624835	788174	736062	415066	686637	684927	757018	760462			600	409286	487089	718729	418578	293415	377319	442391	500393	653014	484778
601	684495	206825	213966	399265	265426	189816	407705	221638	163612	221638			601	228193	140247	160092	135173	340296	257902	203106	263157	167767	263157			601	361629	463431	279385	373708	356503	205909	316286	330352	369568	361629			601	280052	322452	449542	259096	206549	244497	287927	336854	423468	315806
602	1553779	793190	633320	923622	713112	604913	1116129	783974	520541	783974			602	602088	418074	575133	384532	864655	915656	520503	812224	431957	812224			602	767509	935792	629860	792319	734198	416384	690388	687380	754974	767509			602	407128	484633	716240	418595	295434	380206	437352	498544	648859	485207
[truncated: 1,503 more rows]
[truncated: 101 more columns]

## Sheet: TMRM+MtGr intensities_IMR90
Instruction to read the data:
[truncated: 2,817 more rows]
[truncated: 89 more columns]
