# Supplementary material for: Cyclophilin D plays a critical role in the survival of senescent cells
Source: EMBO J. 2024 Oct 24;43(23):11. doi: 10.1038/s44318-024-00259-2 (PMC11612481; doi:10.1038/s44318-024-00259-2)
Supplement: Supplementary file 6 — Source data Fig. 4 [file 44318_2024_259_MOESM6_ESM.zip]

Archive with 12 entries (11 files):
- SD Figure 4/
- __MACOSX/._SD Figure 4
- SD Figure 4/.DS_Store
- __MACOSX/SD Figure 4/._.DS_Store
- SD Figure 4/4A_Quantifications.xlsx
- __MACOSX/SD Figure 4/._4A_Quantifications.xlsx
- SD Figure 4/4D_Quantifications.xlsx
- __MACOSX/SD Figure 4/._4D_Quantifications.xlsx
- SD Figure 4/4B_Quantifications.xlsx
- __MACOSX/SD Figure 4/._4B_Quantifications.xlsx
- SD Figure 4/4C_Quantifications.xlsx
- __MACOSX/SD Figure 4/._4C_Quantifications.xlsx
