# Supplementary material for: Cyclophilin D plays a critical role in the survival of senescent cells
Source: EMBO J. 2024 Oct 24;43(23):11. doi: 10.1038/s44318-024-00259-2 (PMC11612481; doi:10.1038/s44318-024-00259-2)
Supplement: Supplementary file 6 — Source data Fig. 4 [file 44318_2024_259_MOESM6_ESM.zip › SD Figure 4/4A_Quantifications.xlsx]

## Sheet: Sheet1
Rhod2 analysis
PROL EV		Rhod2	Mitotracker Green	Ratio	AVERAGE		PROL siCypD DAY 2								PROL siCypD DAY 4								SEN EV		Rhod2	Mitotracker Green	Ratio	AVERAGE		IMR90								IMR90
1		6481449	2307343	2.80905	1.39867				Rhod2	Mitotracker Green	Ratio	AVERAGE					Rhod2	Mitotracker Green	Ratio	AVERAGE			1		1366153	1110062	1.2307	1.82653		SEN siCypD DAY 2								SEN siCypD DAY 4
2		2249782	1155275	1.9474			1		7812681	4950193	1.57826	1.51689			1		1622843	2356029	0.688804	1.72502			2		889187	658931	1.34944					Rhod2	Mitotracker Green	Ratio	AVERAGE					Rhod2	Mitotracker Green	Ratio	AVERAGE
3		10617784	3415364	3.10883			2		23134422	8658922	2.67174				2		7540061	2936988	2.56728				3		643935	475689	1.35369			1		6231181	2754394	2.26227	1.6504			1		16791322	3295615	5.09505	2.39274
4		17833922	5994881	2.97486			3		13701623	6635211	2.06499				3		4697311	1801763	2.60706				4		506476	254457	1.99042			2		10722468	6526013	1.64304				2		8013273	5055349	1.58511
5		12563818	3136999	4.00504			4		14201114	7364425	1.92834				4		5599135	2112749	2.65017				5		3380922	959172	3.52483			3		7769947	4812392	1.61457				3		15220198	9632604	1.58007
6		7250059	3353071	2.16221			5		18375780	7451317	2.46611				5		4275350	1957185	2.18444				6		3617394	982287	3.68262			4		6967967	7694059	0.90563				4		8759880	5315520	1.64798
7		16988524	4906269	3.46262			6		10231320	3090540	3.31053				6		7184776	2604843	2.75824				7		2642814	868695	3.04228			5		4230452	3472831	1.21816				5		5467179	2777787	1.96818
8		2215265	1884954	1.17524			sample 2		847217	1921474	0.44092				7		4154667	1599769	2.59704				8		6518794	1474322	4.42155			6		4329214	3473005	1.24653				6		10382517	4739937	2.19043
sample 2		1862427	1639624	1.13589			8		9841801	3475761	2.83155				8		3221049	1073839	2.99956				9		1966392	1101548	1.78512			sample 2		7827790	2487798	3.14647				7		14987200	4113907	3.64306
10		2938615	1632527	1.80004			9		4751224	3136940	1.5146				sample 2		12183366	6305107	1.9323				10		993442	709229	1.40074			8		11576650	6638488	1.74387				8		11007943	5427525	2.02817
11		1769180	1182429	1.49623			10		1550890	2199549	0.705095				10		14976278	11574736	1.29388				11		1285243	1012475	1.26941			9		13346952	2984468	4.47214				9		7812892	5180986	1.50799
12		1306523	2026798	0.644624			11		2288889	2798551	0.817884				11		5531514	6504263	0.850444				12		1274818	768420	1.65901			10		7273232	2513048	2.89419				10		5720173	2722200	2.10131
13		2096374	1420401	1.4759			12		8245560	2032991	4.05588				12		13126267	7127328	1.84168				13		1369167	851266	1.60839			11		5787013	3564410	1.62355				11		4299758	1679429	2.56025
14		3380407	2530433	1.3359			13		2701846	2889330	0.935112				13		11036915	4348771	2.53794			sample 2	14		474048	269821	1.7569			12		2204964	3148698	0.700278				12		5930666	3320452	1.7861
15		3504136	1846961	1.89724			14		3973442	2981323	1.33278				14		6189174	5193974	1.19161				15		561615	690438	0.813418			13		5109358	7726450	0.661281				sample 2		8849845	4681789	1.89027
16		4493724	2386585	1.88291			15		1463983	1415627	1.03416				15		5463098	4114038	1.32792				16		1661244	849119	1.95643			14		13191906	5368021	2.4575				14		5499744	3022171	1.8198
17		4869111	2385013	2.04154			16		1656053	1212478	1.36584				16		3865226	4181597	0.924342				17		6526286	2237007	2.91742			sample 3		2591739	3934383	0.658741				15		4999452	2647147	1.88862
18		4684509	2339475	2.00238			17		1216227	1860150	0.653833				17		8505423	4066425	2.09162				18		2124852	1179857	1.80094			16		6472869	5310814	1.21881				16		7261935	3417061	2.1252
19		8288831	4758510	1.7419			18		1046544	2814116	0.371891				sample 3		5539623	14438163	0.383679				19		2743442	1631938	1.68109			17		8492514	3901125	2.17694				17		8181995	6042875	1.35399
20		2121745	2832884	0.74897			19		2096069	2280041	0.919312				19		10736100	9842407	1.0908				20		2510085	1977069	1.2696			18		8248972	3862323	2.13575				18		17706285	5332654	3.32035
21		560400	936755	0.598235			20		1387240	851332	1.62949				20		11824971	12087824	0.978255				21		3725439	1952180	1.90835			19		3657355	4833551	0.75666				19		8443932	5022320	1.68128
sample 3		1240487	1516925	0.817764			21		1707337	1691719	1.00923				21		10329273	7392861	1.3972				22		1724097	1208973	1.42608			20		6774299	3374138	2.00771				20		7615790	4231865	1.79963
23		1481299	1953624	0.758231			sample 3		13602951	7028388	1.93543				22		16875941	13607503	1.24019				23		2256181	1297926	1.7383			21		8798785	9133886	0.963312				21		8328838	3591202	2.31923
24		1964268	1615690	1.21575			23		5044058	3029641	1.6649				23		10962812	9039232	1.2128				24		2889483	1225163	2.35845			22		10198318	6296844	1.61959				22		7096115	4257922	1.66657
25		395043	2231508	0.17703			24		5500187	2504150	2.19643				24		18752215	11885801	1.5777			sample 3	25		1491572	976460	1.52753			23		8961845	3737400	2.39788				23		16964860	4905123	3.4586
26		1283440	1330619	0.964544			25		6529924	3371577	1.93676				25		9451001	6977130	1.35457				26		1045.05	1419.87	0.73602			24		7810210	3842475	2.0326				sample 3		13827751	8142278	1.69827
27		1422447	673727	2.11131			26		8422210	5080094	1.65788				26		13670838	6414796	2.13114			sample 4	29		3237138	2401650	1.34788			25		1717494	1685899	1.01874				25		16203974	6954166	2.33011
28		593178	1127523	0.526089			27		12736806	5237175	2.432				sample 4		3342533	3793663	0.881083				30		5125732	2360674	2.1713			26		1411107	927834	1.52086				26		9516761	6020687	1.58068
29		447929	911660	0.491333			28		5065650	4117161	1.23037				28		10001379	5902603	1.6944				31		2232953	1686969	1.32365			27		3798521	1083673	3.50523				27		18876552	7102736	2.65765
30		361320	659337	0.548005			29		9278118	5977086	1.55228				29		14219235	6138129	2.31654				32		2170120	2009014	1.08019			sample 4		3059996	5122727	0.597337				28		7607615	6148455	1.23732
31		493011	848701	0.580901			30		4978198	1978548	2.51609				30		7772297	6302920	1.23313				33		3090925	1674608	1.84576			29		6549762	3850787	1.70089				29		10472959	6242394	1.67772
sample 4		523043	1342350	0.389647			sample 4		12155404	13438947	0.904491				31		4154019	3292115	1.26181				34		3171632	1639483	1.93453			30		2064386	3611896	0.571552				30		7009221	1763788	3.97396
32		980022	1296712	0.755775			32		3093619	5805203	0.532905				32		5315867	3177762	1.67283				35		1223500	1126856	1.08576			31		8733307	5262729	1.65946				sample 4		10152877	4506069	2.25316
33		642729	1629394	0.394459			33		9186154	4285391	2.1436				33		9995218	4794216	2.08485				36		4382621	1923838	2.27806			32		2030317	3459391	0.5869				32		7119705	3865765	1.84173
34		1571062	1226648	1.28078			34		8693655	12535159	0.693542				34		5131032	4039420	1.27024				37		2859032	2100722	1.36098			33		4995920	1404904	3.55606				33		6206355	3581220	1.73303
35		1725424	762795	2.26198			35		6504364	6859655	0.948206				35		11979086	3437622	3.4847			x	38		1901388	2135809	0.890243			34		1179793	3197872	0.368931				34		8927028	3376528	2.64385
36		1975960	1767119	1.11818			36		3276058	4496810	0.728529				36		8212953	4587091	1.79045				39		4463881	2567192	1.73882			35		2285894	5253987	0.435078				35		5865207	2655178	2.20897
37		1002491	904036	1.10891			37		9209572	6128143	1.50283												40		1291714	2669067	0.483957			36		5165736	6277719	0.822868				36		7560609	3991702	1.89408
38		1891104	1625193	1.16362			38		5768996	5663907	1.01855												41		1457087	1407421	1.03529			37		3897720	2031650	1.9185				37		14032247	6334514	2.2152
39		1432744	1354126	1.05806			39		4022784	6719027	0.598715												42		7303906	1368035	5.33898			38		7315812	4485336	1.63105				38		12418925	3858613	3.21849
40		1299601	994879	1.30629			40		5558116	6582362	0.844395												43		889409	1164521	0.763755			39		12334166	6442362	1.91454				39		17191329	4406295	3.90154
sample 5		1512186	2406714	0.62832																																		40		11783468	3504807	3.36209
43		2209838	2609054	0.846988																																		41		11840113	2153352	5.49846
44		5888059	7790486	0.755801																																		sample 5		18255660	8740892	2.08854
45		3283680	3326203	0.987216																																		43		7306650	2834339	2.5779
46		5310245	2819917	1.88312																																		44		8001911	3113957	2.56969
47		1846407	1591494	1.16017																																		45		10144046	3082557	3.29079
																																						46		5200873	2502275	2.07846
																																						47		12946996	4524133	2.86176
																																						48		4260928	1616441	2.63599
																																						49		10948654	4982382	2.19747
																																						50
