# Supplementary material for: Cyclophilin D plays a critical role in the survival of senescent cells
Source: EMBO J. 2024 Oct 24;43(23):11. doi: 10.1038/s44318-024-00259-2 (PMC11612481; doi:10.1038/s44318-024-00259-2)
Supplement: Supplementary file 6 — Source data Fig. 4 [file 44318_2024_259_MOESM6_ESM.zip › SD Figure 4/4D_Quantifications.xlsx]

## Sheet: Sheet1
A549
	SEN siScrbl						SEN siCypD						Basal			MAX signal-Basal
1	166.223	139.138	146.354	142.342			227.712	183.255	187.983	185.385			SEN siScrbl	SEN siCypD		SEN siScrbl	SEN siCypD
2	167.311	137.687	146.037	146.033			227.491	183.708	187.946	186.62			166.364	226.861		41.7136	17.2484
3	167.865	141.38	149.517	145.636			226.436	182.73	186.726	186.949			139.439	183.882		41.7885	19.6358
4	164.987	139.437	145.937	142.394			227.221	182.276	187.739	188.925			146.97	186.958		24.026	6.18851
5	165.776	139.587	147.419	142.601			227.074	184.376	188.19	188.164			143.808	186.725		32.3215	10.9901
6	168.761	140.142	146.87	141.687			226.951	185.092	186.538	188.308
7	166.053	139.202	148.768	142.739			224.472	183.231	186.951	185.117
8	163.558	138.157	146.487	143.463			226.927	184.782	187.702	187.814
9	166.287	138.093	146.037	145.361			227.516	184.567	183.196	183.779
10	166.82	141.572	146.27	145.826			226.804	184.806	186.613	186.188
ATP Injection
13	179.336	153.076	155.778	156.399			231.026	187.503	177.131	181.392
14	185.498	158.753	155.278	156.606			235.42	185.737	177.507	180.465
15	186.82	162.339	153.147	159.779			237.113	181.751	177.619	181.762
16	187.119	160.141	153.43	164.022			237.555	182.682	178.558	181.433
17	188.27	162.382	151.582	164.85			237.997	187.217	178.126	182.297
18	191.276	163.065	150.683	164.005			242.587	189.078	176.587	184.5
19	190.381	163.065	152.714	163.832			243.888	190.964	178.971	186.25
20	193.174	161.229	154.695	166.04			242.808	191.871	177.094	192.034
21	193.238	164.004	155.045	165.298			244.109	192.778	178.183	191.601
22	193.686	165.306	153.963	164.815			241.777	195.355	177.469	188.967
23	195.647	164.409	155.411	164.833			241.483	196.907	176.906	191.21
24	196.415	165.754	154.229	166.713			238.169	197.169	177	189.605
25	195.69	165.861	155.028	165.557			238.93	197.957	176.436	191.169
26	197.246	167.162	152.464	167.178			239.298	197.098	176.08	189.769
27	197.993	165.178	156.144	166.557			238.439	197.265	177.056	189.358
28	199.805	170.151	155.195	168.593			237.138	196.668	177.431	190.078
29	198.739	170.471	155.494	167.696			239.642	197.694	176.211	188.843
30	198.888	167.419	154.895	168.506			239.568	197.36	177.469	189.131
31	204.389	170.215	155.944	167.489			238.022	196.358	177.056	191.622
32	197.587	170.129	156.277	169.972			239.372	196.978	178.464	191.746
33	200.679	170.791	156.71	169.317			241.36	195.952	178.539	191.91
34	202.449	170.151	156.926	167.385			242.808	199.079	178.351	190.181
35	204.474	170.898	156.86	169.317			239.396	197.408	175.929	192.651
36	203.472	170.919	156.044	168.024			239.617	197.217	178.952	191.663
37	203.813	171.154	156.643	170.076			238.635	198.267	178.52	193.619
38	205.242	171.325	158.841	168.92			239.175	196.573	177.676	190.572
39	204.688	174.227	157.259	169.076			241.532	198.959	177.845	194.319
40	202.683	173.267	156.743	168.196			241.409	196.716	178.333	192.075
41	204.325	172.883	157.276	168.575			240.329	200.105	177.431	192.631
42	205.839	175.551	157.093	168.731			239.617	199.413	176.868	193.68
43	205.412	176.02	158.225	169.351			241.36	199.795	176.418	193.68
44	205.498	173.95	160.906	169.679			241.065	203.518	177.356	195.142
45	204.261	172.007	158.025	168.903			240.795	199.461	178.483	193.084
46	206.137	174.505	157.576	170.421			238.022	195.952	176.906	191.087
47	204.965	173.907	158.725	170.783			240.083	198.124	177.244	193.31
48	205.093	176.959	157.293	168.679			240.599	197.026	178.652	191.293
49	206.244	174.547	159.94	169.076			238.93	197.265	180.135	192.692
50	204.666	173.651	159.79	171.438			241.654	197.862	177.507	192.404
51	203.131	173.63	158.492	169.921			242.342	197.885	177.657	193.969
52	206.095	177.493	159.441	169.386			239.175	197.957	179.14	192.795
53	206.393	172.947	160.523	169.472			243.446	197.838	178.708	191.375
54	206.244	174.249	158.741	172.197			238.39	194.377	176.568	191.89
55	204.282	174.483	159.341	169.524			239.298	195.26	177.45	191.663
56	206.308	174.462	159.274	169.696			240.918	195.045	178.99	191.499
57	206.734	172.968	159.507	169.041			237.678	194.52	177.826	191.601
58	208.078	175.657	159.657	170.679			241.114	195.523	178.934	195.06
59	206.201	178.026	159.557	168.748			239.102	195.761	177.882	194.422
60	204.688	175.188	160.19	169.489			238.881	196.573	178.915	193.763
61	207.395	175.977	163.004	171.576			239.985	195.308	180.173	192.569
62	206.052	175.551	161.805	170.921			240.746	195.857	177.713	193.392
63	206.628	176.682	160.673	170.99			241.949	196.525	180.774	195.266
64	204.794	176.788	160.589	170.611			242.661	193.136	176.831	194.113
65	205.05	176.212	160.456	170.576			240.771	195.594	181.506	193.351
66	205.775	176.575	162.554	170.697			239.126	195.188	179.647	193.475
67	206.862	174.91	160.19	169.3			236.573	196.31	179.872	192.487
68	205.626	177.834	161.638	170.576			240.059	192.635	179.027	193.392
69	206.393	175.23	160.489	169.489			241.581	194.472	180.248	192.137
70	204.496	176.66	163.686	170.938			238.635	197.408	182.595	192.795
71	205.242	178.347	162.221	170.749			240.893	192.157	180.849	194.483
72	205.54	176.212	162.454	172.56			238.193	194.544	181.825	194.319
73	205.583	177.407	163.07	170.335			236.475	194.019	184.209	193.289
74	206.052	177.087	163.736	171.49			240.525	194.735	181.299	194.833
75	206.777	177.279	162.204	170.024			239.224	194.21	183.064	194.092
76	205.754	177.066	164.202	173.353			236.083	195.26	181.787	194.854
77	204.815	176.169	163.886	173.129			238.807	194.329	183.778	191.128
78	205.626	175.849	164.319	172.49			237.604	194.305	183.008	192.61
79	204.751	176.746	163.67	172.163			239.593	192.969	183.947	195.039
80	206.628	178.432	165.368	173.353			238.292	195.57	182.05	191.931
81	204.688	174.761	164.119	173.663			236.475	194.066	185.186	192.157
82	204.41	178.645	165.135	172.456			236.819	196.167	183.515	194.977
83	205.071	177.749	163.47	173.439			237.187	194.592	185.242	193.289
84	204.218	177.45	164.935	173.094			238.635	194.329	183.252	193.742
85	205.647	174.974	165.251	172.801			239.028	192.109	184.153	193.186
86	204.304	176.788	163.853	171.507			239.593	193.422	183.552	193.166
87	203.11	177.706	164.569	172.232			236.819	194.186	184.322	193.804
88	202.513	178.816	165.901	171.3			238.193	194.568	184.36	193.063
89	204.666	178.048	166.6	173.008			238.905	195.642	183.646	191.746
90	201.169	177.962	164.935	173.732			236.672	195.355	184.341	192.075
91	201.958	176.148	165.018	173.318			234.683	193.613	186.087	192.96
92	205.69	176.596	165.684	171.732			240.967	195.713	182.952	194.463
93	203.259	176.34	165.784	172.439			234.364	196.406	185.411	193.701
94	203.472	178.923	167.649	172.008			237.359	195.332	185.618	195.513
95	201.319	177.109	165.368	171.438			237.31	193.613	185.58	197.077
96	202.939	178.517	165.052	174.232			235.076	194.83	187.458	195.739
97	202.385	178.838	167.383	173.215			236.083	193.852	185.899	193.68
98	203.046	175.572	168.215	173.042			236.549	195.976	187.608	192.795
99	202.022	177.728	166.816	171.852			234.61	195.761	187.026	194.319
100	201.767	176.938	167.299	172.939			235.052	195.117	184.416	193.783
101	202.172	179.627	168.681	173.06			236.623	196.692	187.401	193.248
102	201.83	177.45	167.832	172.663			238.954	198.745	188.059	193.68
103	202.363	175.038	168.315	173.681			235.42	197.981	190.537	195.06
104	201.255	179.777	168.781	174.129			237.825	194.83	188.321	194.895
105	203.28	177.578	168.182	172.835			236.426	195.809	187.796	193.186
106	202.086	180.161	170.996	173.974			235.076	193.804	187.232	194.216
107	204.026	178.09	168.864	173.732			237.555	195.57	189.861	197.715
108	202.15	178.112	169.497	173.06			235.125	194.425	192.227	195.266
109	202.662	176.938	170.546	174.284			235.297	196.811	191.006	195.286
110	198.909	178.411	170.113	172.025			236.942	195.236	191.739	194.133
111	202.449	179.286	169.264	173.698			235.616	195.379	190.575	193.722
112	202.022	178.325	170.346	176.13			236.132	197.145	190.95	194.751
113	202.129	181.228	168.881	173.56			236.23	196.525	193.147	194.051
114	202.406	177.941	170.23	173.939			236.77	196.262	191.326	194.71
115	200.274	177.407	170.43	173.853			236.868	196.31	192.584	195.904
116	200.466	176.66	170.579	175.233			236.623	197.957	192.415	193.783
117	201.788	177.557	170.596	174.302			237.727	196.167	193.09	192.301
