# Supplementary material for: Cyclophilin D plays a critical role in the survival of senescent cells
Source: EMBO J. 2024 Oct 24;43(23):11. doi: 10.1038/s44318-024-00259-2 (PMC11612481; doi:10.1038/s44318-024-00259-2)
Supplement: Supplementary file 6 — Source data Fig. 4 [file 44318_2024_259_MOESM6_ESM.zip › SD Figure 4/4B_Quantifications.xlsx]

## Sheet: Sheet1
Rhod2 analysis								PROL siCypD DAY 2								PROL siCypD DAY 4																		SEN siCypD DAY 2								SEN siCypD DAY 4
PROL EV		Rhod2	Mitotracker Green	Ratio	AVERAGE					Rhod2	Mitotracker Green	Ratio	AVERAGE					Rhod2	Mitotracker Green	Ratio	AVERAGE					SEN EV		Rhod2	Mitotracker Green	Ratio	AVERAGE					Rhod2	Mitotracker Green	Ratio	AVERAGE					Rhod2	Mitotracker Green	Ratio	AVERAGE
1		4001107	987399	4.05217	3.55007			1		7651438	779433	9.81667	3.57533			1		6714759	4922013	1.36423	4.16716					1		4465079	963673	4.6334	3.36842			1		20234257	4152225	4.87311	3.08975			1		3193531	1342417	2.37894	5.28017
2		3967359	947687	4.18636				2		5822932	439279	13.2557				2		4108542	639586	6.42375						2		4190650	1339324	3.12893				2		1747334	2250992	0.776251				2		5774052	734533	7.86085
3		4269163	955987	4.46571				3		2819345	287613	9.80256				3		11757826	4311372	2.72717						3		1824097	599659	3.04189				3		5055773	2966824	1.7041				3		1409639	1272140	1.10808
4		3915491	965563	4.05514				4		3600391	607128	5.9302				4		8109739	4349497	1.86452						4		2632106	826271	3.18552				4		2529944	4029495	0.627856				4		3597362	1237191	2.90769
5		4202872	1296915	3.24067				5		4751023	1747448	2.71884				5		7828610	5197373	1.50626						5		3915656	1151789	3.39963				5		3340171	2651134	1.2599				5		2588990	294083	8.8036
6		4998739	1456201	3.43273				6		10587141	2127021	4.97745				6		18291115	3885266	4.70782						6		6463950	1003808	6.43943				6		9729314	1652796	5.88658				6		3233806	1696990	1.90561
7		5523348	1201361	4.59758				7		4819552	1319783	3.65178				7		15574571	4792189	3.24999						7		5582926	1492046	3.74179				7		17065924	2501565	6.8221				7		4130877	1515775	2.72526
8		5347289	1220819	4.38008				8		3391184	1567459	2.16349				8		14757301	3722873	3.96395						8		2769084	887728	3.11929				8		7804228	5224687	1.49372				8		4956221	870607	5.69283
9		5714382	1521161	3.75659				9		4306726	1837591	2.34368				9		16876929	5031392	3.35433						9		3877578	892950	4.34244				9		12745199	2738413	4.65423				9		3040601	1244929	2.44239
10		5102184	1558180	3.27445				10		7117687	2080134	3.42174				10		8678291	3022157	2.87156						10		4156021	1099673	3.77932				10		11571575	2371077	4.8803				10		5650765	1711091	3.30243
11		4983224	1287627	3.87008				11		4485038	3196583	1.40307				11		9401814	2529629	3.71668						11		3268165	2028492	1.61113				11		11047474	1788299	6.17764				11		3370399	968461	3.48016
12		3846029	1500362	2.5634				12		5106039	1012107	5.04496				12		15746918	4232271	3.72068						12		2959300	1609465	1.83869				sample 2		4510014	1876818	2.40301				sample 2		4588075	840481	5.45887
13		5025182	1324551	3.79388				13		5725474	511132	11.2016				sample 2		1857528	1017397	1.82577						13		3605291	1932922	1.8652				13		11604031	2444387	4.74722				13		3695180	1698937	2.175
14		3826055	1539585	2.48512				14		7471211	1236870	6.04042				14		1787689	966702	1.84927						14		6335070	2380233	2.66153				14		5445761	685063	7.94928				14		19402773	3769865	5.14681
15		5188201	1778159	2.91774				15		3481909	1029517	3.38208				15		2276838	1000949	2.27468						15		3325603	1710137	1.94464				15		1542588	647222	2.3834				15		11039336	1612509	6.84606
16		4710563	1430176	3.29369				sample 2		1581342	1449390	1.09104				16		3103356	924838	3.35557						16		2837437	1514814	1.87313				16		1213322	1500078	0.808839				16		17230935	2456607	7.01412
17		4768706	1276937	3.73449				17		1220611	1733653	0.704069				17		5859368	2800021	2.09262						17		3783366	2262209	1.67242				17		2347665	695412	3.37593				17		23130940	2572018	8.9933
18		4572499	959114	4.76742				18		1352833	1591181	0.850207				18		12153987	2603562	4.66821						18		7476547	2044065	3.65769				sample 3		3219713	947985	3.39638				18		13865879	1298062	10.682
19		4082669	793972	5.14208				19		2469581	451037	5.47534				sample 3		12031857	3932580	3.05953						19		2548681	2124775	1.19951				19		13356011	1673994	7.97853				19		7468509	1070377	6.97746
20		3234067	1114811	2.901				20		4066777	624434	6.51274				20		10551844	3055503	3.45339						20		1716122	1045766	1.64102				20		6923434	1681900	4.11644				20		6771094	742224	9.12271
21		4781655	1683008	2.84114				sample 3		4258919	2903034	1.46706				21		15018747	3265048	4.59985						21		2997295	1015555	2.95139				21		3583614	1871905	1.91442				21		12434444	1216010	10.2256
22		4942574	1185756	4.16829				22		2601624	1808794	1.43832				22		3873138	1480596	2.61593					sample 2	22		24261538	9663753	2.51057				22		3171371	2027811	1.56394				22		13562548	1282908	10.5717
23		4056813	1118307	3.62764				23		1162373	1767059	0.657801				23		4524118	1395460	3.24203						23		21764922	4986001	4.36521				23		9840909	3097687	3.17686				sample 3		11081245	2844779	3.89529
24		5250793	5086752	1.03225				24		1232979	1925926	0.640201				24		5881043	1642906	3.57966						24		17837547	6756858	2.63992				24		5669632	1697871	3.33926				24		3958394	1556288	2.54348
25		5009914	5547373	0.903115				25		1660051	2110383	0.786611				25		12413416	2006761	6.1858						25		20773231	4451000	4.66709				25		7686957	1571582	4.89122				25		8231910	1290595	6.37838
26		6322138	4845904	1.30464				26		1379747	2216357	0.622529				26		4227026	1461944	2.89137						26		22652899	7545168	3.00231				sample 4		30011501	10564590	2.84076				26		3807019	2291007	1.66172
27		8631378	5840276	1.47791				27		1886145	2147470	0.87831				27		3116359	1310942	2.37719						27		11607415	5027340	2.30886				27		7676036	5007037	1.53305				27		6412648	1498017	4.28076
28		5518076	5382869	1.02512				28		11462459	2361392	4.85411				28		14557740	1661924	8.75957						28		16310250	5166820	3.15673				28		24420327	6750043	3.6178				28		6466998	1855401	3.4855
29		11657853	9538809	1.22215				29		7516521	1886881	3.98357				29		15090272	1398632	10.7893						29		7289747	1139842	6.3954				sample 5		1048025	1395914	0.75078				29		7659241	2251186	3.40231
30		8996909	8431088	1.06711				30		5808692	1716802	3.38344				30		2344297	503353	4.65736						30		7242688	1743557	4.15397				30		11381009	5548833	2.05106				30		7427917	1679099	4.42375
31		2583583	4472935	0.577604				31		10159706	2016068	5.03937				31		8499009	2376257	3.57664						31		13217823	4191040	3.15383				31		6369308	2889629	2.2042				31		7363729	1211372	6.07883
31		4691904	7160590	0.65524				32		2145644	1975760	1.08598				32		4124147	1375351	2.99861						32		13251533	3284274	4.03484				32		8631861	6664734	1.29515				32		9196248	1439632	6.38792
31		16670824	9629639	1.7312				33		1880602	2586819	0.726994				33		8124534	1740086	4.66904						33		7289757	1932853	3.7715				33		4974444	4936991	1.00759				33		12155197	1681909	7.22702
sample 2		1983456	1593795	1.24449				34		1550658	2005601	0.773164				34		8499009	2376257	3.57664						34		12240757	1861210	6.57677				34		13875529	6737221	2.05953				sample 4		9311678	1429613	6.51343
33		2663504	2209500	1.20548				35		7269275	1264744	5.74763				sample 4		4183062	1027205	4.07228					sample 3	35		9832660	2240476	4.38865				35		11819744	5060513	2.33568				35		12437201	2092629	5.94334
34		3860089	3551902	1.08677				36		12088284	1763003	6.85664				36		9752792	833387	11.7026						36		8994379	2.08767e+06	4.30833				36		7172637	4556288	1.57423				36		3074433	1114419	2.75878
35		3203949	2387383	1.34203				37		9327844	1301269	7.16827				37		4820382	934328	5.1592						37		10448186	2289783	4.56296				37		5798100	1934771	2.99679				37		9322964	1620993	5.75139
36		21644813	3288613	6.58175				38		10048963	1240389	8.10146				38		7399484	729434	10.1441						38		4626665	1040515	4.44651				38		5499622	2316097	2.37452				38		10699024	1963167	5.44988
37		19562212	4041145	4.84076				sample 4		3132624	3141316	0.997233				39		2735041	663064	4.12485						39		6584778	1525958	4.31518				39		5167580	1943733	2.65859				39		11671791	2825791	4.13045
38		22179704	3407525	6.50904				40		2835703	3577454	0.79266				40		3675487	765554	4.80108						40		2294769	413012	5.55618				40								40		6111660	1146070	5.33271
39		13105626	3641413	3.59905				41		16146326	5656951	2.85425				41		1590787	457686	3.47572						41		4164080	730729	5.69853				41								41		4995442	1467880	3.40317
40		15041362	4076785	3.68952				42		20735697	6066411	3.41812				42		1892088	520246	3.63691						42		8325289	1629135	5.11025				42								42		11997716	1758146	6.82407
41		18776229	3381996	5.55182				43		13065264	6093949	2.14397				43		2720234	732197	3.71517						43		35545150	18554160	1.91575				43								43		7266339	1357245	5.35374
42		10162451	2838025	3.58082				44		13906969	4169857	3.33512				44		2729614	737590	3.70072					smple 4	44		30388871	15356744	1.97886				44								44
43		21661784	3741485	5.78962				45		20195515	6384499	3.16321				45		2413895	375958	6.42065						45		32846596	9104207	3.60785				45								45
44		17685735	3142301	5.62828				46		16860459	4882539	3.45322				46										46		4864227	2729143	1.78233				46								46
45		23070467	3896571	5.92071				47		10798234	4722114	2.28674				47										47		6905389	2814096	2.45386				47								47
46		17982004	2698038	6.66484				48		8698333	5448689	1.59641				48										48		6243900	3492904	1.7876				48								48
sample 3		13196022	3849584	3.42791				49		12764389	4171787	3.05969				49										49		8285005	4569436	1.81314				49								49
48		14725022	4662043	3.15849				50		9142720	3803367	2.40385				50										50		5100533	2427226	2.10138				50								50
49		23018126	2591114	8.88349				51		11902212	5455062	2.18187				51										51		2960908	1001060	2.95777				51								51
50		13901764	2298290	6.04874				52		14090310	4306369	3.27197				52										52		5725994	1581932	3.61962				52								52
51		13552108	2147584	6.3104				53		3812336	6437121	0.592242				53										53		11418465	2029861	5.62524				53								53
52		12955134	8578613	1.51017				54		8485815	2411902	3.51831				54										54		11022339	2069992	5.32482				54								54
53		18316777	12955134	1.41386				55								55										55		14102979	2049849	6.88001				55								55
sample 4		9834128	3171141	3.10113				56								56										56		13056826	2452567	5.32374				56								56
55		11717492	3479084	3.36798																						57		4830303	1675998	2.88205
56		14824034	3981251	3.72346																						58		18648629	3668069	5.08405
57		12617875	3384689	3.72793																						59		5201226	2678877	1.94157
58		15288711	4696959	3.25502																					sample 5	60		15431028	8073103	1.91141
59		21525919	4047232	5.31868																						61		992448	2914782	0.340488
60		25386019	5628555	4.51022																						62		1590890	2383832	0.667367
61		21368710	4846066	4.4095																						63		14878574	10940303	1.35998
62		23698924	5687290	4.167																						64
63		17454536	3827719	4.56004
64		23040259	5326791	4.32535
65		17052081	3521620	4.84211
66		12341598	3263373	3.78185
67		18672482	4632139	4.03107
68		16738791	4235048	3.95244
69		8277329	3957847	2.09137
70		13734138	5602196	2.45156
71		12924363	4502910	2.87022
72		16122774	4624264	3.48656
73		15951103	4303413	3.70662
sample 5		10848279	2955419	3.67064
75		9026555	1974064	4.57257
76		10381174	2268752	4.57572
77		11954690	2273682	5.25785
78		7759793	2036598	3.81017
79		8192503	2151629	3.80758
80		9746272	3340152	2.91791
81		5685661	2515191	2.26053
82		6591176	2609814	2.52553
83		10758596	2349639	4.57883
84		6638918	1833810	3.62029
85		6894254	1837653	3.75166
86		12226298	2236459	5.46681
87		5623401	1716905	3.27531
88		1630976	1803379	0.9044
89		1785160	880124	2.02831
90		11993948	2263451	5.29897
91		2973304	1833754	1.62143
