# Supplementary material for: Cyclophilin D plays a critical role in the survival of senescent cells
Source: EMBO J. 2024 Oct 24;43(23):11. doi: 10.1038/s44318-024-00259-2 (PMC11612481; doi:10.1038/s44318-024-00259-2)
Supplement: Supplementary file 6 — Source data Fig. 4 [file 44318_2024_259_MOESM6_ESM.zip › SD Figure 4/4C_Quantifications.xlsx]

## Sheet: Sheet1
	A549
	PROL control								DORMANT siScrbl								DORMANT siCypD 5days
	area	Rhod2	Mitotracker	Ratio	Average				area	Rhod2	Mitotracker	Ratio	Average				area	Rhod2	Mitotracker	Ratio	Average
1	111648	5474992	4225941	1.29557	1.3917			1	156208	3153030	2334486	1.35063	1.06313			1	145589	10713509	3141413	3.41041	0.98009
2	111648	4663730	5227339	0.892181				2	156208	3148757	3497836	0.900201				2	145589	7539122	4676919	1.61198
3	111648	6872829	5709027	1.20385				3	156208	2737241	1913444	1.43053				3	156208	7974785	3399237	2.34605
4	111648	2340172	5730637	0.408362				4	156208	1509315	2433586	0.620202				4	156208	2135404	5328466	0.400754
5	111648	2088782	2255211	0.926202				5	156208	963911	1388733	0.694094				5	156208	2614141	6783163	0.385387
6	111648	6755563	4449628	1.51823				6	156208	8318244	3147767	2.64259				6	145589	3051895	7120506	0.428606
7	111648	6305945	4393684	1.43523				7	156208	9183134	2674967	3.43299				7	156208	2488152	5137506	0.484311
8	111648	2363785	6675467	0.3541				8	156208	1800128	2312578	0.778407				8	156208	13941444	11309378	1.23273
9	111648	1972601	5667928	0.348029				9	156208	2789706	3717701	0.750385				9	156208	6887080	5787258	1.19004
10	111648	1569390	5139822	0.305339				10	156208	9292384	2749358	3.37984				10	156208	8749687	4643239	1.88439
11	111648	2164693	1762472	1.22821				11	156208	1524348	2151675	0.708447				11	156208	21428792	9272991	2.31088
12	111648	3007876	2390745	1.25813				12	156208	1283650	1896884	0.676715				12	156208	15976053	6524918	2.44847
13	111648	970986	2951283	0.329005				13	156208	1025076	2731979	0.375214				13	156208	2690641	5586671	0.481618
sample 2	111648	2924113	2739589	1.06735				14	156208	1511374	2795159	0.540711				14	156208	3554553	7354216	0.483335
15	111648	2734219	1588100	1.72169				15	156208	1135540	2582126	0.439769				15	156208	9322075	7548708	1.23492
16	111648	2329266	2223720	1.04746				sample 2	111648	6182447	5214083	1.18572				16	156208	4154914	7408057	0.560864
17	111648	2817026	1650618	1.70665				17	111648	6894146	4943652	1.39455				17	156208	13724363	7158674	1.91717
18	111648	4353964	2852151	1.52655				18	111648	5457967	4202526	1.29873				18	156208	15240636	6283975	2.42532
19	111648	3972018	2551429	1.55678				19	111648	5416883	3861987	1.40262				19	156208	10634607	7392762	1.43852
20	111648	3484749	4757940	0.732407				20	111648	5992479	5954525	1.00637				20	156208	10431620	5364352	1.94462
21	111648	1984112	3308843	0.599639				21	111648	5670857	4312077	1.31511				21	156208	10287871	6059642	1.69777
22	111648	1825960	4274916	0.427134				22	111648	6384192	4069732	1.5687				22	156208	3713364	7058006	0.526121
23	111648	2226878	7001577	0.318054				23	111648	6118298	3163135	1.93425				23	156208	6442296	9662162	0.666755
24	111648	1495930	3476065	0.430352				24	111648	8425244	5585652	1.50837				sample 2	156208	2716151	6639662	0.40908
25	111648	1142940	4341344	0.263269				25	111648	5325114	4759186	1.11891				25	156208	3296024	8537250	0.386076
26	111648	1155010	5100461	0.226452				26	111648	4112354	3812973	1.07852				26	156208	3001538	8211322	0.365537
sample 3	203921	11098619	2658621	4.17458				27	111648	5508738	4809506	1.14539				27	156208	6206916	5271359	1.17748
28	203921	10874720	1727176	6.29624				28	111648	2679589	4855702	0.551844				28	156208	8531187	7054191	1.20938
29	203921	10875774	2295670	4.73752				29	111648	2965110	7080167	0.418791				29	156208	5035628	3686302	1.36604
30	203921	4363518	3480561	1.25368				30	111648	3012435	7581784	0.397325				30	156208	6416042	4372941	1.46721
31	203921	3059084	3958521	0.772785				31	111648	3550181	6008956	0.590815				31	156208	5314012	4323952	1.22897
32	203921	5639859	2715662	2.07679				32	111648	4445481	7597063	0.585158				32	156208	1922390	4161658	0.461929
33	203921	7037754	2736893	2.57144				33	111648	5019688	7789122	0.644449				33	156208	1922390	3109990	0.618134
34	203921	7395457	2711144	2.7278				34	111648	3084427	2165124	1.4246				34	156208	1928874	5019586	0.38427
35	203921	6061030	2713556	2.23361				35	111648	4674948	5248159	0.890779				35	156208	2025177	6562009	0.308621
36	214808	4929434	6478427	0.7609				sample 3	111648	6337145	2326447	2.72396				sample 3	111648	3211836	3188068	1.00746
37	214808	3671342	6361779	0.577094				37	111648	6347509	2551236	2.48801				37	111648	2909647	3746805	0.776568
38	214808	2549076	3558075	0.71642				38	111648	7668393	3090807	2.48103				38	111648	1684588	6977877	0.241418
39	214808	4363729	3169679	1.37671				39	111648	5133958	2618421	1.96071				39	111648	1808851	7149335	0.25301
40	214808	2931320	3949684	0.742166				40	111648	4418412	3866269	1.14281				40	111648	1508482	4500985	0.335145
sample 4	214808	8452333	3362386	2.51379				41	111648	5037205	3690405	1.36495				41	111648	1481869	5137848	0.288422
42	214808	9703629	2654199	3.65595				42	111648	2893897	3724352	0.77702				42	111648	1390587	5311030	0.26183
43	214808	3356891	7843913	0.427961				43	111648	3406254	3410349	0.998799				43	111648	1381173	4461874	0.30955
44	214808	4240851	9220887	0.459918				44	111648	3895062	5661058	0.688045				44	111648	1572798	4173917	0.376816
45	214808	2826091	5980657	0.472539				45	111648	2147378	4080487	0.526255				45	111648	1583770	5348706	0.296103
46	214808	2973824	7102944	0.418675				46	111648	2992687	5393851	0.554833				46	111648	6738943	4319313	1.56019
47	214808	2944434	6096073	0.483005				47	111648	2515503	3492733	0.720211				47	111648	14373562	6272942	2.29136
48	214808	3836592	8029676	0.477802				48	111648	2449410	3997439	0.612745				48	111648	1270706	3178828	0.39974
49	214808	2982188	5203186	0.573147				49	111648	2893082	3779445	0.765478				49	111648	1690988	5565392	0.30384
50	214808	5169674	9081991	0.569223				50	111648	2268232	3988599	0.568679				sample 4	111648	4592181	3435581	1.33665
51	214808	2759191	3871337	0.712723				51	111648	2534426	5031745	0.503687				51	111648	4857046	3422526	1.41914
52	214808	2434506	3952067	0.616008				52	111648	2375817	3332247	0.712977				52	111648	3841051	2100968	1.82823
53	214808	2583744	3625436	0.712671				53	111648	2575455	5891850	0.437122				53	183217	2063380	7476270	0.275991
54	214808	3129890	5991168	0.522417				54	111648	2034126	4123701	0.493277				54	183217	1783865	5637810	0.316411
55	214808	2916073	4383108	0.665298				55	111648	2304690	2926755	0.787456				55	183217	1697867	5585013	0.304004
56	214808	6942284	2579148	2.6917				sample 4	214808	6028000	2798411	2.15408				56	183217	1917822	6145301	0.312079
57	214808	6214316	1988651	3.12489				57	214808	8915329	3745253	2.38043				57	183217	1663971	3485159	0.477445
58	214808	8431449	2900641	2.90675				58	214808	1654960	2758658	0.599915				58
59	214808	5670306	1195203	4.74422				59	214808	2640696	4963956	0.531974				59
60	214808	4303510	2235225	1.92531				60	214808	2879899	6525992	0.441297				60
61	214808	3377201	1575317	2.14382				61	214808	2807939	4593672	0.611262				61
62	214808	3369794	1940997	1.73611				62	214808	2856650	5323827	0.536578				62
63	214808	2419506	1234620	1.95972				63	214808	2170030	4389870	0.494327				63
64	214808	3975958	1947321	2.04176				64	214808	2835600	4090145	0.693276
65	214808	3075846	3860607	0.796726				65	214808	2726020	4252501	0.641039
66	214808	2012610	3408929	0.590394				66	214808	4418989	3583799	1.23305
67	214808	2984249	2578872	1.15719				67	214808	4556720	3536260	1.28857
								68	214808	4942010	2893799	1.70779
								sample 5	214808	2026524	3477886	0.582688
								70	214808	2852258	2233473	1.27705
								71	214808	3039644	3726217	0.815745
								72	214808	2418918	2794594	0.86557
								73	214808	2120933	3086146	0.687243
								74	214808	2174398	3217511	0.675801
								75	214808	2363667	3436344	0.687844
								76	214808	2460604	3077387	0.799576
								77	214808	2479432	3720466	0.66643
								78
								79
