# Supplementary material for: Cyclophilin D plays a critical role in the survival of senescent cells
Source: EMBO J. 2024 Oct 24;43(23):11. doi: 10.1038/s44318-024-00259-2 (PMC11612481; doi:10.1038/s44318-024-00259-2)
Supplement: Supplementary file 7 — Source data Fig. 5 [file 44318_2024_259_MOESM7_ESM.zip]

Archive with 14 entries (13 files):
- SD Figure 5/
- __MACOSX/._SD Figure 5
- SD Figure 5/5G_Quantifications.xlsx
- __MACOSX/SD Figure 5/._5G_Quantifications.xlsx
- SD Figure 5/5B_Quantifications.xlsx
- __MACOSX/SD Figure 5/._5B_Quantifications.xlsx
- SD Figure 5/.DS_Store
- __MACOSX/SD Figure 5/._.DS_Store
- SD Figure 5/5F_Quantification.xlsx
- __MACOSX/SD Figure 5/._5F_Quantification.xlsx
- SD Figure 5/5E_Quantifications.xlsx
- __MACOSX/SD Figure 5/._5E_Quantifications.xlsx
- SD Figure 5/5D_Quantifications.xlsx
- __MACOSX/SD Figure 5/._5D_Quantifications.xlsx
