# Supplementary material for: Cyclophilin D plays a critical role in the survival of senescent cells
Source: EMBO J. 2024 Oct 24;43(23):11. doi: 10.1038/s44318-024-00259-2 (PMC11612481; doi:10.1038/s44318-024-00259-2)
Supplement: Supplementary file 7 — Source data Fig. 5 [file 44318_2024_259_MOESM7_ESM.zip › SD Figure 5/5G_Quantifications.xlsx]

## Sheet: Sheet1
IMR90
	siRNA CypD					siRNA+1 μM Casp1/4 Inh					siRNA+2.5 μM Casp1/4 Inh					siRNA+10 μM Casp1/4 Inh
Biological replicate	1	2	3	4	5	1	2	3	4	5	1	2	3	4	5	1	2	3	4	5
Proliferative	1.17206	0.770688	0.939023	0.921599	0.930457	1.02044	0.842283	0.790125	0.821911	1.00664	1.04502	0.891151	0.813717	0.835743	1.02278	1.13425	0.97026	1.08199	1.16713	1.11812
Senescent	0.807811	0.708844	0.611482	0.655935	0.571506	0.925444	0.837732	0.816956	1.13375	0.852265	0.942722	0.774016	0.767957	0.962071	0.955461	0.996686	0.885404	0.914553	0.981747	0.948787
A549
	siRNA CypD					siRNA+1 μM Casp1/4 Inh					siRNA+2.5 μM Casp1/4 Inh					siRNA+10 μM Casp1/4 Inh
Biological replicate	1	2	3	4	5	1	2	3	4	5	1	2	3	4	5	1	2	3	4	5
Proliferative	0.904982	0.857196	0.907063	0.981208	0.989815	0.829119	0.7971	0.83538	1.03042	0.839041	0.849024	0.78948	0.876964	0.914469	0.868073	0.811718	0.78948	0.889373	0.98559	0.852675
Senescent	0.625659	0.642596	0.551434	0.409035	0.721246	0.653252	0.730188	0.500172	0.927093	0.975115	0.649041	0.821272	0.654302	0.76392	0.878173	0.785681	0.899583	0.681522	0.881159	0.942058
