# Supplementary material for: Cyclophilin D plays a critical role in the survival of senescent cells
Source: EMBO J. 2024 Oct 24;43(23):11. doi: 10.1038/s44318-024-00259-2 (PMC11612481; doi:10.1038/s44318-024-00259-2)
Supplement: Supplementary file 7 — Source data Fig. 5 [file 44318_2024_259_MOESM7_ESM.zip › SD Figure 5/5B_Quantifications.xlsx]

## Sheet: Sheet1
IMR90	Mitochondrial Volume									IMR90	Mitochondrial Length
					AVERAGES										AVERAGES
Pro siScrbl	Pro siCypD	Sen siScrbl	Sen siCypD		Pro siScrbl	Pro siCypD	Sen siScrbl	Sen siCypD		Pro siScrbl	Pro siCypD	Sen siScrbl	Sen siCypD		Pro siScrbl	Pro siCypD	Sen siScrbl	Sen siCypD
2392.52	2176.1	3856.85	6360.86		2915.95	2981.24	5476.06	3501.84		4038.94	4052.54	15442.1	24798.5		5057.47	5973	13072.7	7434.94
3370.79	1911.92	7183.8	2168							4461.82	3700.65	10788.1	5807.91
3030.58	2802.79	5137.61	4693.99							3963.06	4020.6	8303.12	8601.01
1978	2905.76	5150.96	3040.56							2558.61	4315.06	8630.08	5695.45
3286.97	4229.62	7201.05	3882.85							4719.38	6219.25	10325.6	14191.6
2015.09	6235.74	5706.65	3026.07							3411.71	10996.6	8642.07	4716.17
2713.54	4576.96	5730.66	2047.27							3660.16	7538.21	9705.37	6240.38
2726.31	2457.66	6197.2	3798.66							4258.03	3931.06	8426.88	6889.17
2250.27	2326.59	6759.97	1695.26							3462.47	3720.1	9179.26	3018.38
4090.16	5190.86	6916.35	2632.45							6965.14	7315.24	13891.2	6643.11
1942.92	1466.51	9098.27	4242.85							2759.85	2131.21	16130.2	11294.7
7475.33	3529.39	5789.74	4041.88							11519.1	6743.39	8422.39	12116.5
1666.79	1969.01	4104.58	2682.43							2226.99	2884.08	9751.81	7120.23
5319.16	2282.61	3233.24	2398.75							9543.28	3122.74	7398.73	5660.79
3466.6	2248.14	2980.99	3492.63							5441.89	3700.27	6746.84	8553.6
3115.23	3384.92	2182.79	5767.78							5318.34	5978.53	6655.28	10539.3
1651.14	4233.9	6867.88	1033.09							2327.13	7499.47	28445.1	1024.35
1467.11	2623.1	4558.8	1884.41							2371.89	8046.15	8549.4	2622.57
4163.61	3190.92	6567.48	2638.07							8092.56	10956.2	13683.4	7015.93
1853.26	1999.79	3936.32	4452.57							2856.27	3217.77	9186.68	6254.25
1504.93	6499.12	9010.6	1660.84							2288.6	11619.9	22515.6	2360.95
7292.54	5658.91	3643.85	1676.46							10663.6	11350.2	11441.2	5430.29
3658.37	4106.36	4856.44	2700.07							7233.15	6424.92	11418.6	5703.25
2458.96	1535.6	2372.69	2864.84							4313.25	2606.95	9659.39	8303.74
1928.7	1600.98	6408.75	3146.23							2591.18	2838.61	10528.5	7923.89
1573.3	1245.66	6353.38	3025.14							2406.44	2002.72	12764.3	12291.7
4048.25	2066.49	5380.16	3019.43							9625.46	3512.73	14380.5	4867.62
3739.37	3336.93	8064.32	2299.49							7146.39	6829.98	22955.3	4291.67
3025.38	2606.24	6758.33	4772.16							4884.2	4387.7	25150	8053.68
2215.68	2521.12	7222.32	4561.53							2865.61	8634.36	19538.9	7994.58
1126.3	2856.2	7538.41	6094.53							1451.55	3550.61	26523.6	10554.5
1965.36	2800.82	4938.39	3823.22							3316.46	4581.32	15203.3	6821.5
2828.13	3594.29	4779.58	5033.84							4191.02	6216.24	9620.39	9176.48
3736.82	1096.22	7198.08	2893.36							6961.42	1510.21	23073.1	4686.14
3735.83	2052.96	1743.27	4041.76							5693.68	3247.51	11261	6857.44
2010.68	3239.6	7385.74	8561.59							4603.55	5597.39	22747	16867.7
2386.82	3722.91	5862.61	2959.45							4768.23	10069.4	12733.8	4329.02
2929.69	3854.35	2963.93	6205.43							6340.69	12640.4	6472.77	11616
2257.61	2830.02	1924.15	2261.61							4554.34	7846.07	3543.62	3954.73
3937.84	4558.76		4547.43							9127.14	12306.3		10285
3728.47	2403.01		3087.59							7027.07	4699.69		6490.79
1762.64	3120.79		3828.3							3843.74	9837.14		9480.82
1106.87	3756.14		2135.42							1906.43	10127.6		3360.17
4183.37	2081.12		3765.59							9192.2	4006.03		5878.18
2808.42	3716.62		3647.85							6461.35	9387.7		5701.15
2328.34	3323.09		1538.04							5079.39	8425.07		3006.4
4085.33	1121.53		2975.04							8704.33	1689.12		6070.61
1805.48	1749.25		2774.38							2905.57	4630.69		4262.63
2736.71	1283.23		5709.28							3713.17	2011.21		8887.56
