# Supplementary material for: Cyclophilin D plays a critical role in the survival of senescent cells
Source: EMBO J. 2024 Oct 24;43(23):11. doi: 10.1038/s44318-024-00259-2 (PMC11612481; doi:10.1038/s44318-024-00259-2)
Supplement: Supplementary file 7 — Source data Fig. 5 [file 44318_2024_259_MOESM7_ESM.zip › SD Figure 5/5F_Quantification.xlsx]

## Sheet: Sheet1
A549_ROS
	PROL EV	MitoSOX	Mitotracker	Ratio	AVERAGE			PROL siCypD	MitoSOX	Mitotracker	Ratio	AVERAGE			SEN EV	MitoSOX	Mitotracker	Ratio	AVERAGE			SEN siCypD	MitoSOX	Mitotracker	Ratio	AVERAGE
sample 1					0.0825246		sample 1	972833	302852	4245880	0.0713284	0.11797		sample 1	2580851	176515	662333	0.266505	0.243651		sample 1	4426482	939672	2251133	0.417422	0.210227
1	680899	379867	4708778	0.0806721			2	636710	502459	4487466	0.111969			2	2284456	262397	750901	0.349443			2	4782145	700315	2163598	0.323681
2	680899	329401	4361379	0.0755268			3	636710	837012	5402133	0.154941			3	2809454	196091	831757	0.235755			3	1563674	990886	2261831	0.43809
3	680899	294793	3932920	0.0749552			4	868921	368886	4251035	0.0867756			4	3021504	160506	852787	0.188213			4	2005255	690488	4453325	0.15505
4	680899	297145	4230236	0.0702431			5	921966	503066	4166083	0.120753			5	2109664	209194	1003973	0.208366			5	1960456	793643	2626738	0.30214
5	680899	353682	4129125	0.0856554			6	2288351	260511	3339376	0.0780119			6	2705401	441381	1023335	0.431316			6	2286152	378612	6685958	0.0566279
sample 2	640397	174085	3937796	0.0442087			7	875193	305137	3263154	0.0935098			7	2369664	426104	820742	0.519169			7	2253540	436817	5880646	0.0742804
7	640397	220142	3486905	0.0631339			8	1296066	294466	2961249	0.0994398			8	1259193	784109	1422418	0.551251			8	3585470	949514	3385603	0.280456
8	640397	228469	3638906	0.0627851			9	1139283	68509	278468	0.246021			9	3135315	758369	1221697	0.62075			9	4532854	567492	2431759	0.233367
9	640397	386788	2981326	0.129737			10	2326647	78205	358442	0.21818			10	2942545	257665	813919	0.316573			10	3300372	1023643	4154372	0.246401
10	917553	214630	3184083	0.0674072			11	750290	311799	3532663	0.0882617			11	2673784	333790	784754	0.425343			sample 2	9591937	424675	3320340	0.127901
11	917553	231586	3268022	0.0708643			12	1192241	292149	3137421	0.0931176			12	5784893	229811	1038284	0.221337			12	3599318	1109961	5311103	0.208989
12	917553	239204	3457761	0.0691789			13	823977	228013	2833578	0.0804682			sample 2	6624480	587412	4288514	0.136973			13	10697150	896526	4437026	0.202056
13	917553	188501	2982136	0.0632101			14	972194	315685	3194431	0.0988235			14	6577300	713170	6039157	0.118091			14	8718044	426883	3203438	0.133258
14	816312	717752	4897628	0.146551			15	1548311	372193	4199324	0.0886316			15	5948575	468650	4058308	0.115479			15	5136676	313612	2766823	0.113347
15	917553	371712	2956095	0.125744			16	750290	590720	5972375	0.0989087			16	13389839	277144	2369394	0.116968			16	4536142	1003656	3146297	0.318996
16	917553	304528	3262356	0.093346			17	1356688	324475	4369370	0.0742613			17	5885136	306695	2174789	0.141023			17	6506102	665083	1556012	0.427428
17	1127176	111021	1501931	0.0739188			18	1240110	334391	3723041	0.0898166			18	2374400	779835	2514694	0.310111			18	15452620	290790	1599966	0.181748
sample 3	1123656	106216	1662228	0.0638998			19	908306	314110	3632737	0.0864665			19	2876161	770290	2262643	0.340438			sample 3	8120682	762835	4080213	0.18696
19	1146752	106880	2071935	0.0515846			20	1508237	283274	4375713	0.0647378			20	3234364	909267	1936099	0.469639			20	7342295	891172	5164549	0.172556
20	1074995	110032	1468899	0.0749078			21	834081	291098	3594398	0.0809866			21	4254595	1307077	2008828	0.650666			21	5421003	965798	6143322	0.157211
21	1090645	114246	1668546	0.0684704			sample 2	628740	384495	3778613	0.101756			22	5764363	406920	3863295	0.10533			22	5199977	554114	5230976	0.105929
22	648889	120713	1615012	0.0747443			23	590829	479847	4726753	0.101517			sample 3	12556506	782045	7043281	0.111034			23	6296247	327848	2666190	0.122965
23	788962	123213	1760648	0.0699816			24	609157	448935	4013359	0.11186			24	8565653	541956	9895049	0.0547704			24	6134536	573236	4428430	0.129445
24	940308	168667	3050500	0.0552916			25	548839	425517	3916286	0.108653			25	5388558	821739	8006094	0.102639			25	6134536	678775	3017792	0.224924
25	708837	155311	2243165	0.0692374			26	549783	395885	2902178	0.13641			26	4447952	1179824	10514498	0.112209			26	3618764	769956	2915427	0.264097
26	992866	163613	2456475	0.0666048			27	609737	731316	3124379	0.234068			27	5600591	1090928	9050733	0.120535			27	1487521	1244484	5347493	0.232723
27	592687	150221	2639472	0.0569133			28	738843	540500	3254936	0.166055			28	5306037	932601	7307289	0.127626			28	5737848	373354	1926835	0.193765
28	997947	418313	2009343	0.208184			29	954150	628986	2818400	0.223171			29	3716999	1424379	6348032	0.224381			29	4439983	775019	4177774	0.18551
29	780223	481956	2217732	0.217319			30	1062874	822568	2645681	0.31091			30	2357386	2042671	8027031	0.254474			30	4175855	196576	2196939	0.0894772
30	857511	413529	1837779	0.225016			31	809141	349619	4613559	0.0757808			31	8120682	1416072	10822838	0.130841
31	604947	407580	2297564	0.177397			32	687127	296725	3831702	0.0774395			32	6894211	1213383	8800277	0.13788
32	544542	405579	2162425	0.187557			33	729734	303428	4620694	0.0656672			33	7165342	715283	4043131	0.176913
sample 4	746167	415017	3623957	0.11452			34	409107	326218	4844700	0.067335			34	2376977	901234	4900208	0.183917
34	950129	313710	5722018	0.0548251			35	804002	1071954	3484359	0.307647			35	2168529	443494	4123268	0.107559
35	973486	269242	4539997	0.0593044			36	787975	467380	3614575	0.129304			36	3778783	421867	4799288	0.087902
36	1283204	338984	6061955	0.0559199			37	823614	865076	3551142	0.243605
37	890239	414754	5839564	0.0710248			38	970089	716055	3113352	0.229995
38	738727	381265	8236979	0.046287			39	870620	679832	3321629	0.204668
39	981848	489362	5938242	0.0824086			40	710216	1030186	3855325	0.267211
40	987190	319454	5538259	0.0576813			sample 3	483615	176735	2379532	0.074273
41	940105	295916	5012963	0.0590302			42	712495	197074	2541163	0.0775527
42	796584	279003	5534076	0.0504155			43	718592	159299	1879224	0.0847685
43	891568	262138	6323895	0.041452			44	362239	171104	2612143	0.0655033
sample 5	717881	363996	5126885	0.0709975			45	1263098	374734	3089001	0.121312
45	581705	302249	4975214	0.060751			46	1828943	250804	3505279	0.0715504
46	1035045	298665	4630514	0.0644993			47	1168658	247188	2547248	0.0970412
47	1020506	254631	3942026	0.0645939			48	1310844	341701	2441427	0.13996
48	1327894	513632	5542148	0.0926774			49	1002825	496731	2825788	0.175785
49	755523	280173	4866706	0.0575693			50	1018220	315158	2875139	0.109615
50	829341	268776	5945366	0.0452076			51	641500	886016	2762361	0.320746
51	673212	248234	5993558	0.0414168			sample 4	1042637	469043	6909768	0.0678812
52	966656	194605	5338728	0.0364516			53	981681	440315	5836304	0.0754442
							54	814186	504367	7546698	0.0668328
							55	532689	622923	8520414	0.0731095
							56	1314633	312518	6161102	0.0507244
							57	1076563	308845	6702561	0.0460787
							58	995697	314416	7614197	0.0412934
							59	901737	265915	6272705	0.0423924
							60	900655	472877	7006162	0.0674944
							61	825596	291136	5824913	0.0499812
							62	1252457	240254	4796212	0.0500924
							63	706688	454902	6129228	0.0742185
