# Supplementary material for: Cyclophilin D plays a critical role in the survival of senescent cells
Source: EMBO J. 2024 Oct 24;43(23):11. doi: 10.1038/s44318-024-00259-2 (PMC11612481; doi:10.1038/s44318-024-00259-2)
Supplement: Supplementary file 7 — Source data Fig. 5 [file 44318_2024_259_MOESM7_ESM.zip › SD Figure 5/5E_Quantifications.xlsx]

## Sheet: Sheet1
IMR90
	Proliferative siRNA Scrbl			Proliferative siRNA CypD			Senescent siRNA Scrbl			Senescent siRNA CypD
Biological replicate	1	2	3	1	2	3	1	2	3	1	2	3
Basal	56.1948	52.3781	44.4562	36.4531	38.718	42.8413	72.8565	57.5197	50.3924	42.5501	52.3768	45.2196
ATP-linked respiration (Coupled)	25.1046	33.2706	21.5153	15.8713	44.2616	17.6222	24.8984	27.4152	17.6629	7.65676	17.0476	6.94293
Leak	18.2816	13.7524	15.3477	17.1168	8.99606	23.192	34.0697	9.50364	40.5649	20.0775	43.8037	20.3206
Max respiration	93.7818	112.836	105.932	84.3808	60.0764	103.579	181.314	151.153	121.291	119.364	102.404	141.3
Spare respiratory capacity	37.5871	60.4576	61.4761	49.1341	21.3584	62.3535	108.457	93.6337	70.8983	76.8138	50.0268	96.0801
A549
	Proliferative siRNA Scrbl			Proliferative siRNA CypD			Senescent siRNA Scrbl			Senescent siRNA CypD
Biological replicate	1	2	3	1	2	3	1	2	3	1	2	3
Basal	138.817	138.076	133.663	185.675	160.673	122.999	194.084	206.321	162.501	185.993	188.063	110.504
ATP-linked respiration (Coupled)	73.1842	79.9044	68.9358	67.3228	49.1778	51.5186	49.3965	82.279	64.7599	46.7317	37.9168	15.8483
Leak	33.8441	23.2596	38.087	64.0676	52.8734	46.6131	47.3485	65.8963	65.4655	53.8614	61.0246	48.0301
Max respiration	172.091	162.429	167.267	279.979	213.156	163.355	490.377	414.416	361.043	460.64	414.126	223.716
Spare respiratory capacity	33.2745	25.9592	36.9047	94.3043	52.4829	40.356	296.293	208.095	198.542	274.647	226.063	113.213
