# Supplementary material for: Cyclophilin D plays a critical role in the survival of senescent cells
Source: EMBO J. 2024 Oct 24;43(23):11. doi: 10.1038/s44318-024-00259-2 (PMC11612481; doi:10.1038/s44318-024-00259-2)
Supplement: Supplementary file 7 — Source data Fig. 5 [file 44318_2024_259_MOESM7_ESM.zip › SD Figure 5/5D_Quantifications.xlsx]

## Sheet: Sheet1
A549	Mitochondrial Volume									A549	Mitochondrial Length
					AVERAGES										AVERAGES
Pro siScrbl	Pro siCypD	Sen siScrbl	Sen siCypD		Pro siScrbl	Pro siCypD	Sen siScrbl	Sen siCypD		Pro siScrbl	Pro siCypD	Sen siScrbl	Sen siCypD		Pro siScrbl	Pro siCypD	Sen siScrbl	Sen siCypD
620.32	1361.31	1797.46	1097.52		538.127	708.686	3704.41	2612.07		840.76	2881.28	3631.47	1725.37		786.398	985.257	6796.63	4394.71
443.4	1016.82	4143.1	1339.22							765.79	1212.8	7157.61	2226.95
606.72	410.81	3161.91	2129.59							623.82	401.65	5923.55	3465.93
525.59	429.39	2559.71	2095.36							602.07	471.89	4490.51	2898.3
462.4	510.52	3939.26	1864.13							852.64	638.5	7170.62	3702.55
324.17	510.71	3887.36	1002.45							404.43	555.48	6659.01	1481.81
570.96	729.85	4559.74	2348.13							797.11	669.95	8545.7	3970.53
461.14	430.19	3988.1	1658.06							655.94	536.02	6635.83	2752.54
725.06	374.78	1535.42	1859.3							913.88	398.18	2382.11	2946.06
291.09	374.78	1962.83	3434.98							358.68	398.18	3374.19	6852.99
253.44	567.73	7013.42	2355.99							328.73	951.53	14602.7	5058.01
257.85	428.76	1043.25	2697.95							434.45	658.17	1829.26	3795.67
304.62	502.14	1436.19	2779.58							415.34	561.36	2855.26	6520.57
652.59	317.48	3562.61	628.48							1990.31	431.4	7191.5	849.44
231.27	317.48	3907.1	2415.53							449.63	431.4	7721.6	3997.64
1294.36	541.21	1421.14	1809.43							1877.11	635.47	2586.41	2914.73
419.5	325.88	2457.17	4537.36							548.16	349.05	3035.25	8390.39
497.09	406.68	2918.36	1600.71							542.73	517.8	3007.76	3107.24
460.54	351.93	3890.89	2750.09							544.75	359.6	6789.4	3463.16
493.45	524.28	2620.32	3092.94							626.2	538.4	3945.69	4726.64
440.77	1061.7	8154.27	2379.79							581.69	2896.01	15210.8	2510.39
516.18	673.89	3931.13	883.07							622.36	2232.88	6921.75	1240.32
558.45	792.23	3177.55	1853.1							576.42	821.9	6482.92	3206.71
895.63	1673.52	4146	1404.53							1751.45	1877.33	8243.72	1838.21
798.45	842.82	2268.01	3126.66							1680.71	1033.55	3672.8	3168.85
577.89	805.03	6344.43	2068.97							1378.51	866.08	10180.9	3285.01
692.56	574.87	4534.06	1082.03							1321.34	530.09	8091.04	1659.53
960.32	722.72	5702.39	4169.13							1178.95	745.97	9294.79	7313.32
901.99	454.64	6091.87	1175.05							1148.16	460.98	11913.4	1408.28
766.67	568.97	7148.26	2225.33							932	645.53	13888.7	3682.83
527.41	520.46	2572.05	3070.19							743.63	553.56	3809.44	5899.55
531.62	1055.29	4567.89	3563.45							667.98	1416.47	7019.39	5642.04
572.82	626.16	4687.25	2733.15							648.21	766.69	8424.54	5435
480.19	670.27	4940.4	2221.03							532.73	823.55	7982.2	4244.42
877.72	453.09	6233.24	3120.41							995.56	544.77	11818.6	6037.38
770.15	402.65	4696.55	1809.36							901.82	538.81	7928.36	3205.87
744.39	665.39	3073.98	2871.31							1148.12	1082.27	5984.17	5258.91
653.32	1480.08	2429.24	1393.51							947.17	1651.71	4794.18	1830.21
635.72	762.98	1659.78	4668.5							692.72	906.68	2649.97	8132.23
729.29	659.25	4315.5	6388.79							898.83	748.73	7289.3	9937.63
670	836.57	4991.09	3775.92							913.11	1020.69	11810.9	6348.02
586.31	440.59	2401.86	4285.59							725.53	626.91	4148.27	7247.03
638.63	1026.62	2607.75	3828.63							705.17	1978.44	5309.99	6549
582.33	614.23	2164.18	1684							1493.66	1025.1	3915.82	2450.1
627.47	1543.93	4153.1	5463.28							1347.53	2812.86	7909.5	9083.09
311.86	916.72	2380.44	2872.4							733.79	1581.95	5166.35	5001.79
484.58	1007.74	6007.83	4953.66							621.99	1556.82	12213.7	8906.7
503.03	1619.32	3062.08	2713.98							641.8	1950.68	7149.18	3286.82
326.27	828.81	2973.06	3194.96							442.99	922.39	7366.04	6887.16
462.03	870.83	1999.87	2126.76							623.17	1049.08	3705.07	4192.77
628.17	873.98									899.73	1263.93
301.51	429.98									367.03	663.92
312.37	585.52									420.24	795.89
333.84	1101.85									485.25	1688.1
346.08	900.82									488.87	1164.62
297.91	514.59									374.03	703.03
359.95	384.28									543.63	613.58
350.28										426.57
466.77										775.13
171.12										233.78
