# Supplementary material for: Cyclophilin D plays a critical role in the survival of senescent cells
Source: EMBO J. 2024 Oct 24;43(23):11. doi: 10.1038/s44318-024-00259-2 (PMC11612481; doi:10.1038/s44318-024-00259-2)
Supplement: Supplementary file 8 — Source data Fig. 6 [file 44318_2024_259_MOESM8_ESM.zip]

Archive with 20 entries (19 files):
- SD Figure 6/
- __MACOSX/._SD Figure 6
- SD Figure 6/6F_Quantifications A549.xlsx
- __MACOSX/SD Figure 6/._6F_Quantifications A549.xlsx
- SD Figure 6/6J_Quantifications.xlsx
- __MACOSX/SD Figure 6/._6J_Quantifications.xlsx
- SD Figure 6/.DS_Store
- __MACOSX/SD Figure 6/._.DS_Store
- SD Figure 6/6D_Quantifications.xlsx
- __MACOSX/SD Figure 6/._6D_Quantifications.xlsx
- SD Figure 6/6F_Quantifications IMR90.xlsx
- __MACOSX/SD Figure 6/._6F_Quantifications IMR90.xlsx
- SD Figure 6/6H_Quantifications.xlsx
- __MACOSX/SD Figure 6/._6H_Quantifications.xlsx
- SD Figure 6/6B_Quantifications.xlsx
- __MACOSX/SD Figure 6/._6B_Quantifications.xlsx
- SD Figure 6/6G_Quantifications.xlsx
- __MACOSX/SD Figure 6/._6G_Quantifications.xlsx
- SD Figure 6/6C_Quantifications.xlsx
- __MACOSX/SD Figure 6/._6C_Quantifications.xlsx
