# Supplementary material for: Cyclophilin D plays a critical role in the survival of senescent cells
Source: EMBO J. 2024 Oct 24;43(23):11. doi: 10.1038/s44318-024-00259-2 (PMC11612481; doi:10.1038/s44318-024-00259-2)
Supplement: Supplementary file 8 — Source data Fig. 6 [file 44318_2024_259_MOESM8_ESM.zip › SD Figure 6/6F_Quantifications A549.xlsx]

## Sheet: Sheet1
A549	Mitochondrial Volume													A549	Mitochondrial Length
							AVERAGES														AVERAGES
Pro siScrbl	Pro siCypD	Pro CGP	Sen siScrbl	Sen siCypD	Sen CGP		Pro siScrbl	Pro siCypD	Pro CGP	Sen siScrbl	Sen siCypD	Sen CGP		Pro siScrbl	Pro siCypD	Pro CGP	Sen siScrbl	Sen siCypD	Sen CGP		Pro siScrbl	Pro siCypD	Pro CGP	Sen siScrbl	Sen siCypD	Sen CGP
620.32	1361.31	350.02	1797.46	1097.52	3269.58		538.127	708.686	506.018	3704.41	2612.07	2958.27		840.76	2881.28	670.61	3631.47	1725.37	5948.91		786.398	985.257	823.186	6796.63	4394.71	5388.79
443.4	1016.82	437.55	4143.1	1339.22	2488.69									765.79	1212.8	700.78	7157.61	2226.95	4753.96
606.72	410.81	215.77	3161.91	2129.59	3197.64									623.82	401.65	361.98	5923.55	3465.93	4138.57
525.59	429.39	384.3	2559.71	2095.36	2078.95									602.07	471.89	679.64	4490.51	2898.3	3113.19
462.4	510.52	469.43	3939.26	1864.13	2382.13									852.64	638.5	932.35	7170.62	3702.55	3526.68
324.17	510.71	317.69	3887.36	1002.45	1824.82									404.43	555.48	453.13	6659.01	1481.81	2191.93
570.96	729.85	311.29	4559.74	2348.13	1746.19									797.11	669.95	428.08	8545.7	3970.53	2125.64
461.14	430.19	270.12	3988.1	1658.06	3013.41									655.94	536.02	343.45	6635.83	2752.54	4149.41
725.06	374.78	333.06	1535.42	1859.3	4204.25									913.88	398.18	468.98	2382.11	2946.06	7083.51
291.09	374.78	334.85	1962.83	3434.98	3890									358.68	398.18	484.44	3374.19	6852.99	6159.46
253.44	567.73	628.46	7013.42	2355.99	4512.54									328.73	951.53	767.24	14602.7	5058.01	6888.22
257.85	428.76	423.12	1043.25	2697.95	1354.43									434.45	658.17	574.14	1829.26	3795.67	1759.79
304.62	502.14	289.68	1436.19	2779.58	2801.74									415.34	561.36	449.77	2855.26	6520.57	5784.67
652.59	317.48	405.59	3562.61	628.48	3374.3									1990.31	431.4	455.74	7191.5	849.44	5182.83
231.27	317.48	369.38	3907.1	2415.53	1650.17									449.63	431.4	383.54	7721.6	3997.64	2266.38
1294.36	541.21	339.82	1421.14	1809.43	3350.2									1877.11	635.47	507.92	2586.41	2914.73	5152.6
419.5	325.88	269.25	2457.17	4537.36	3563.84									548.16	349.05	308.53	3035.25	8390.39	4806.02
497.09	406.68	439.45	2918.36	1600.71	3328.61									542.73	517.8	584.42	3007.76	3107.24	6115.52
460.54	351.93	464.28	3890.89	2750.09	2862.76									544.75	359.6	656.92	6789.4	3463.16	4339.99
493.45	524.28	313.53	2620.32	3092.94	3822.73									626.2	538.4	389.48	3945.69	4726.64	5803.82
440.77	1061.7	707.37	8154.27	2379.79	2337.16									581.69	2896.01	1115.63	15210.8	2510.39	4788.7
516.18	673.89	315.17	3931.13	883.07	741.92									622.36	2232.88	424.04	6921.75	1240.32	1208.64
558.45	792.23	409.74	3177.55	1853.1	1360.95									576.42	821.9	547.48	6482.92	3206.71	2497.95
895.63	1673.52	486.57	4146	1404.53	3185.63									1751.45	1877.33	703.16	8243.72	1838.21	5174.41
798.45	842.82	568.8	2268.01	3126.66	4227.38									1680.71	1033.55	678.33	3672.8	3168.85	8326.42
577.89	805.03	498.72	6344.43	2068.97	3718.64									1378.51	866.08	546.24	10180.9	3285.01	5750.62
692.56	574.87	561.25	4534.06	1082.03	2224.39									1321.34	530.09	708.22	8091.04	1659.53	6884.49
960.32	722.72	675.39	5702.39	4169.13	951.97									1178.95	745.97	1057.48	9294.79	7313.32	1478.58
901.99	454.64	712.86	6091.87	1175.05	3163.03									1148.16	460.98	1294.95	11913.4	1408.28	6063.53
766.67	568.97	531.75	7148.26	2225.33	4130.98									932	645.53	1120.19	13888.7	3682.83	8352.99
527.41	520.46	591.96	2572.05	3070.19	1138.82									743.63	553.56	1223.2	3809.44	5899.55	1579.84
531.62	1055.29	666.05	4567.89	3563.45	3105.35									667.98	1416.47	1371.23	7019.39	5642.04	4981.87
572.82	626.16	662.46	4687.25	2733.15	2289.33									648.21	766.69	1419.69	8424.54	5435	3382.52
480.19	670.27	659.51	4940.4	2221.03	1610.08									532.73	823.55	1511.33	7982.2	4244.42	2423.3
877.72	453.09	762.15	6233.24	3120.41	1984.26									995.56	544.77	1590.53	11818.6	6037.38	3845.34
770.15	402.65	838.52	4696.55	1809.36	2917.39									901.82	538.81	1579.4	7928.36	3205.87	5160.67
744.39	665.39	864.37	3073.98	2871.31	3180.15									1148.12	1082.27	2061.38	5984.17	5258.91	10358.6
653.32	1480.08	706.76	2429.24	1393.51	1482.68									947.17	1651.71	1385.62	4794.18	1830.21	2134.62
635.72	762.98	720.94	1659.78	4668.5	1700.91									692.72	906.68	1378.26	2649.97	8132.23	2066.36
729.29	659.25	882.24	4315.5	6388.79	1983.6									898.83	748.73	1820.92	7289.3	9937.63	5449.77
670	836.57	413.06	4991.09	3775.92	3384.74									913.11	1020.69	775.21	11810.9	6348.02	6070.13
586.31	440.59	1413.7	2401.86	4285.59	3132.85									725.53	626.91	2818.78	4148.27	7247.03	6281.99
638.63	1026.62	686.6	2607.75	3828.63	3239.96									705.17	1978.44	1044.2	5309.99	6549	12054.1
582.33	614.23	507.63	2164.18	1684	3282									1493.66	1025.1	736.62	3915.82	2450.1	6202.01
627.47	1543.93	723.08	4153.1	5463.28	4689.26									1347.53	2812.86	1388.71	7909.5	9083.09	8378.76
311.86	916.72	350.42	2380.44	2872.4	1963.32									733.79	1581.95	546.58	5166.35	5001.79	2472.75
484.58	1007.74	456.62	6007.83	4953.66	6894.78									621.99	1556.82	591.31	12213.7	8906.7	15419.9
503.03	1619.32	666.78	3062.08	2713.98	3128.31									641.8	1950.68	956.48	7149.18	3286.82	4322.79
326.27	828.81	401.45	2973.06	3194.96	2536.96									442.99	922.39	414.23	7366.04	6887.16	3385.64
462.03	870.83	341.85	1999.87	2126.76	5213.13									623.17	1049.08	344.89	3705.07	4192.77	7589.31
628.17	873.98	552.18			3034.54									899.73	1263.93	785.06			10981.1
301.51	429.98	468.18			3717.23									367.03	663.92	723.96			6903.93
312.37	585.52	342.69			6672.82									420.24	795.89	484.61			14406.2
333.84	1101.85	602.7			5306.68									485.25	1688.1	773.97			7717.38
346.08	900.82	423.27			1957.72									488.87	1164.62	563.32			2969.27
297.91	514.59	617.9			2268.07									374.03	703.03	915.12			4739.23
359.95	384.28	322.37			1383.73									543.63	613.58	404.28			2236.64
350.28		308.55			3621.8									426.57		446.68			7218.36
466.77		371.61												775.13		495.53
171.12		384.59												233.78		446.12
		322.66														420.29
		276.01														347.34
		582.05														932.23
