# Supplementary material for: Cyclophilin D plays a critical role in the survival of senescent cells
Source: EMBO J. 2024 Oct 24;43(23):11. doi: 10.1038/s44318-024-00259-2 (PMC11612481; doi:10.1038/s44318-024-00259-2)
Supplement: Supplementary file 8 — Source data Fig. 6 [file 44318_2024_259_MOESM8_ESM.zip › SD Figure 6/6J_Quantifications.xlsx]

## Sheet: Sheet1
A549
	Mitochondrial Volume						Mitochondrial Length
PRO siScrbl	PRO siNCLX	SEN siScrbl	SEN siNCLX			PRO siScrbl	PRO siNCLX	SEN siScrbl	SEN siNCLX
207.78	237.4	3173.39	1253.43			712.82	994.05	20430.8	6755.79
260.83	439.94	1903.71	2500.17			1081.68	2353.55	8355.81	16363
192.14	243.27	1950.87	1303.08			726.42	906.06	9021.26	7163.39
275.14	173.48	3225.29	1539.89			981.05	545.87	15643.5	9659.8
163.4	335.59	3916.31	148.75			706.31	1284.09	25244.2	902.53
211.08	286.8	5041.59	2846.67			860.99	1223.82	27952.5	20497.7
214.06	385.22	1846.49	1888.25			877.7	1444.08	11706.3	13377.5
107.43	364.15	1795.04	2816.49			468.5	1397.76	11032.1	22141.5
258.29	296.97	2257.19	788.64			951.07	1283.41	12165.7	4587.4
305	316.16	1627.89	1258.87			1305	1117.01	9135.36	6736.91
287.02	184.51	3162.06	195.53			1116.93	592.29	17107.3	809.5
302.52	339.48	6391.42	1718.64			1275.06	1514.27	33253.8	12995
237.87	377.98	4019.98	3556.78			1004.18	1628.22	24987.9	21366.6
172.49	301.4	3868.34	1554.99			590.32	1131.89	33934.1	10585.4
163.01	330.12	3913.71	2287.3			571.72	1099.92	34524.1	16904.3
376.33	137.18	5091.13	2772.89			1199.43	572.92	25035.8	14613
234.94	431.79	7848.96	766.15			781.47	1757.16	34443.3	3974.55
221.04	294.78	1832.72	2021.28			990.87	1222.58	13442.7	9657.54
167.45	349.91	1803.07	1238.96			692.98	1447.52	12201.6	6489.48
282.88	424.13	3058.38	5648.15			1406.06	2096.14	19069.2	24882.9
200.37	129.23	2167.45	2739.31			905.86	579.92	14316	17853.2
655.49	199.26	2987.92	1455.78			4138.03	1522.98	16956.8	6352.9
485.64	324.7	1898.67	1866.04			3805.73	1947.65	13397.1	8609.41
255.46	3248.09	4965.6	3650.94			2449.14	3729.74	26577.8	15623.2
154.54	561.95	4980.91	2416.09			1345.2	3661.12	26085.7	10563
187.29	298.03	4579.97	2445.72			1465.7	1958.27	24408.8	10030
377.87	683.74	727.7	1870.91			2608.4	5213.32	4376.59	10427
340.46	784.94	2082.14	1890.88			2428.19	5827.61	9909.4	12808.6
207.57	474.28	3543.23	1708.18			1410.36	2974.2	20587.2	6987.74
532.09	610.91	2975.94	2197.01			4016.2	4714.1	18540	9720.15
1261.07	379.31	2238.65	2894.1			8299.09	2138.49	18042.1	13218.7
173.43	584.03	3591.24	2580.96			1346.06	3510.46	16971.9	11567.5
290.3	342.05	2261.77	3782.29			1706.77	2346.71	10300.6	19086
272.56	1296.09	4952.18	1458.93			2219.93	8334.41	30832.5	5543.13
262.76	499.1	3935.24	2304.11			1494.62	3606.54	24522.2	10050
194.89	899.09					1404.13	7478.29
461.95	486.15					3254.29	3478.89
435.38	350.11					2940.75	2666.95
271.03	519.61					1537.77	4031.64
177.11	304.59					1182.25	2017.26
376.47	607.75					1480.71	2441.69
297.7	355.95					1210.7	1515.95
232.06	386.33					893.03	1262.11
338.59	211.5					1270.06	928.23
255.5	321.79					1030.57	1351.79
238.48	362.49					834.04	1479.98
549.82	707.6					2278.43	3146.96
324.28	577.75					1562.96	3614.72
548.07	302.49					2256.87	1205.64
201.96	600.46					771.77	2590.22
250.66	263.04					863.76	938.34
393.76	370.76					1260.52	1602.22
171.22	289.88					548.56	1032.19
273.94	178.7					1242.31	734.53
415.79	297.49					1714.85	1650.12
350.94						1357.31
420.8						1417.8
858.04						4777.56
207.33						601.24
214.58						692.23
