# Supplementary material for: Cyclophilin D plays a critical role in the survival of senescent cells
Source: EMBO J. 2024 Oct 24;43(23):11. doi: 10.1038/s44318-024-00259-2 (PMC11612481; doi:10.1038/s44318-024-00259-2)
Supplement: Supplementary file 8 — Source data Fig. 6 [file 44318_2024_259_MOESM8_ESM.zip › SD Figure 6/6D_Quantifications.xlsx]

## Sheet: Sheet1
A549
		CGP			CSA			CGP+CSA
Biological replicate	1	2	3	1	2	3	1	2	3
Proliferative	97.1488	91.8092	83.9	93.84	95.65	99.55	81.4563	86.499	89.7
Senescent	75	66.4	58.2447	70.6	71.8	54	47.85	40	43.1
