# Supplementary material for: Cyclophilin D plays a critical role in the survival of senescent cells
Source: EMBO J. 2024 Oct 24;43(23):11. doi: 10.1038/s44318-024-00259-2 (PMC11612481; doi:10.1038/s44318-024-00259-2)
Supplement: Supplementary file 8 — Source data Fig. 6 [file 44318_2024_259_MOESM8_ESM.zip › SD Figure 6/6F_Quantifications IMR90.xlsx]

## Sheet: Sheet1
IMR90	Mitochondrial Volume													IMR90	Mitochondrial Length
							AVERAGES														AVERAGES
Pro siScrbl	Pro siCypD	Pro CGP	Sen siScrbl	Sen siCypD	Sen CGP		Pro siScrbl	Pro siCypD	Pro CGP	Sen siScrbl	Sen siCypD	Sen CGP		Pro siScrbl	Pro siCypD	Pro CGP	Sen siScrbl	Sen siCypD	Sen CGP		Pro siScrbl	Pro siCypD	Pro CGP	Sen siScrbl	Sen siCypD	Sen CGP
2392.52	2176.1	4148.32	3856.85	6360.86	2257.04		2915.95	2981.24	3256.39	5476.06	3501.84	4238.17		4038.94	4052.54	7809.53	15442.1	24798.5	3649.69		5057.47	5973	5780.08	13072.7	7434.94	7465.6
3370.79	1911.92	7247.79	7183.8	2168	3958.92									4461.82	3700.65	11906.9	10788.1	5807.91	6961.11
3030.58	2802.79	2405.36	5137.61	4693.99	1950.57									3963.06	4020.6	3970.8	8303.12	8601.01	2946.71
1978	2905.76	2364.63	5150.96	3040.56	1806.99									2558.61	4315.06	3546.38	8630.08	5695.45	2564.36
3286.97	4229.62	2489.27	7201.05	3882.85	6023.3									4719.38	6219.25	4394.3	10325.6	14191.6	9842.08
2015.09	6235.74	2142.03	5706.65	3026.07	2954.23									3411.71	10996.6	4005.82	8642.07	4716.17	3995.88
2713.54	4576.96	3542.6	5730.66	2047.27	4479.67									3660.16	7538.21	7006.01	9705.37	6240.38	7425.56
2726.31	2457.66	2775.31	6197.2	3798.66	7078.7									4258.03	3931.06	4404.12	8426.88	6889.17	13394.9
2250.27	2326.59	1923.2	6759.97	1695.26	5283.54									3462.47	3720.1	2895.91	9179.26	3018.38	7406.17
4090.16	5190.86	2348.47	6916.35	2632.45	4668.18									6965.14	7315.24	3256.12	13891.2	6643.11	16389.5
1942.92	1466.51	5986.04	9098.27	4242.85	3656.85									2759.85	2131.21	9101.24	16130.2	11294.7	5794.18
7475.33	3529.39	3350.55	5789.74	4041.88	5299.58									11519.1	6743.39	4867.71	8422.39	12116.5	8823.12
1666.79	1969.01	2669.62	4104.58	2682.43	2650.12									2226.99	2884.08	4395.6	9751.81	7120.23	4569.12
5319.16	2282.61	4341.15	3233.24	2398.75	4869.98									9543.28	3122.74	7156.4	7398.73	5660.79	7625.14
3466.6	2248.14	2456.37	2980.99	3492.63	3716.76									5441.89	3700.27	4159.81	6746.84	8553.6	6310
3115.23	3384.92	4653.31	2182.79	5767.78	6673.77									5318.34	5978.53	7626.24	6655.28	10539.3	11440.9
1651.14	4233.9	2223.38	6867.88	1033.09	3576.79									2327.13	7499.47	3305.33	28445.1	1024.35	5240.93
1467.11	2623.1	5522.05	4558.8	1884.41	4154.22									2371.89	8046.15	9099.69	8549.4	2622.57	5733.16
4163.61	3190.92	4544.65	6567.48	2638.07	3684.45									8092.56	10956.2	8608.76	13683.4	7015.93	7148.57
1853.26	1999.79	1545.73	3936.32	4452.57	6803.89									2856.27	3217.77	2659.94	9186.68	6254.25	13453.6
1504.93	6499.12	1786.07	9010.6	1660.84	4331.79									2288.6	11619.9	2955.48	22515.6	2360.95	8386.16
7292.54	5658.91	2443.36	3643.85	1676.46	2855.99									10663.6	11350.2	3837.91	11441.2	5430.29	4700.58
3658.37	4106.36	1813.41	4856.44	2700.07	5679.47									7233.15	6424.92	2874.27	11418.6	5703.25	10666.3
2458.96	1535.6	7035.5	2372.69	2864.84	5142.62									4313.25	2606.95	11518.3	9659.39	8303.74	7886.88
1928.7	1600.98	6133.62	6408.75	3146.23	5158.51									2591.18	2838.61	12274.8	10528.5	7923.89	8825.53
1573.3	1245.66	1418.39	6353.38	3025.14	3265.2									2406.44	2002.72	2415.84	12764.3	12291.7	4747.62
4048.25	2066.49	920.32	5380.16	3019.43	5176.84									9625.46	3512.73	1493.9	14380.5	4867.62	8695.44
3739.37	3336.93	2802.86	8064.32	2299.49	8469.81									7146.39	6829.98	4438.27	22955.3	4291.67	14440.7
3025.38	2606.24	3309.11	6758.33	4772.16	3304.56									4884.2	4387.7	5319.6	25150	8053.68	5492.26
2215.68	2521.12	3001.66	7222.32	4561.53	7753.65									2865.61	8634.36	9790.14	19538.9	7994.58	12406.2
1126.3	2856.2	1543.45	7538.41	6094.53	7605.52									1451.55	3550.61	2189.96	26523.6	10554.5	12100
1965.36	2800.82	5411.13	4938.39	3823.22	8781.8									3316.46	4581.32	8603.71	15203.3	6821.5	16088.6
2828.13	3594.29	3618.4	4779.58	5033.84	5759.8									4191.02	6216.24	7577.84	9620.39	9176.48	8860.3
3736.82	1096.22	1591.24	7198.08	2893.36	3129.73									6961.42	1510.21	2542.91	23073.1	4686.14	4033.24
3735.83	2052.96	3887.14	1743.27	4041.76	3091.28									5693.68	3247.51	8092.56	11261	6857.44	4724.49
2010.68	3239.6	6260.78	7385.74	8561.59	1907.46									4603.55	5597.39	14516.2	22747	16867.7	3710.15
2386.82	3722.91	3506.89	5862.61	2959.45	2947.77									4768.23	10069.4	7248.5	12733.8	4329.02	6033.59
2929.69	3854.35	1609.35	2963.93	6205.43	3017.83									6340.69	12640.4	3015.5	6472.77	11616	5932.98
2257.61	2830.02	1815.46	1924.15	2261.61	3197.32									4554.34	7846.07	3557.68	3543.62	3954.73	6412.21
3937.84	4558.76	1338.63		4547.43	2635.64									9127.14	12306.3	2066.16		10285	5299.08
3728.47	2403.01	1764.93		3087.59	2152.12									7027.07	4699.69	2613.48		6490.79	4364.42
1762.64	3120.79	2837.35		3828.3	4598.07									3843.74	9837.14	4825.72		9480.82	8753.18
1106.87	3756.14	3441.19		2135.42	1987.46									1906.43	10127.6	6473.05		3360.17	3999.72
4183.37	2081.12	6474.06		3765.59	3696.59									9192.2	4006.03	12938.9		5878.18	6854.17
2808.42	3716.62	4009.24		3647.85	3053.66									6461.35	9387.7	7320.5		5701.15	4831.52
2328.34	3323.09	2124.26		1538.04	3936.59									5079.39	8425.07	3583.57		3006.4	8326.23
4085.33	1121.53	3520.22		2975.04	3558.92									8704.33	1689.12	6246.4		6070.61	6111.55
1805.48	1749.25	2979.76		2774.38	1794.57									2905.57	4630.69	5366.12		4262.63	3031.8
2736.71	1283.23	2485.43		5709.28	4132									3713.17	2011.21	3350.04		8887.56	9384.47
		4896.83			1967.28											7501.1			3589.14
		3599.65			1477.42											5476.56			2128.49
	2257.04	3958.92	1950.57	1806.99	6023.3	2954.23	4479.67	7078.7	5283.54	4668.18	3656.85			5299.58	2650.12	4869.98	3716.76	6673.77	3576.79	4154.22	3684.45	6803.89	4331.79	2855.99	5679.47	3265.2	5176.84	8469.81	3304.56	7753.65	7605.52	8781.8	5759.8	3129.73	3091.28	1907.46	2947.77	3017.83	3197.32	2635.64	2152.12	4598.07	1987.46	3696.59	3053.66	3936.59	3558.92	1794.57	4132
[truncated: 2 more columns]
