# Supplementary material for: Cyclophilin D plays a critical role in the survival of senescent cells
Source: EMBO J. 2024 Oct 24;43(23):11. doi: 10.1038/s44318-024-00259-2 (PMC11612481; doi:10.1038/s44318-024-00259-2)
Supplement: Supplementary file 8 — Source data Fig. 6 [file 44318_2024_259_MOESM8_ESM.zip › SD Figure 6/6H_Quantifications.xlsx]

## Sheet: Sheet1
IMR90
	Proliferative				Senescent
siCypD	99.67	95.75	101.23	86.28	50.6	46.1	49.4	48.5
siNCLX	104.1	99.54	107.49	94.01	61.2	62.3	70.5	66.3
siMCU	101.18	96.51	104.32	90.28	74.5	74.3	85.7	81.6
siCypD+siMCU	99.41	91.35	109.29	92.5	72.3	83.7	74.1	81.1
A549
	Proliferative						Senescent
siCypD	93.3	107.1	103.3	95.1	104.5	97.9	37.5	49.9	74.4	66.4
siNCLX	92.6	109	106.3	97.6	110.4	99.2	50.5	49.8	76.1	73.1
siMCU	94.6	108.2	116.5	106.4	111.7	96.1	89.2	94.6	89.3	97.6
siCypD+siMCU	87.3	109.5	108.3	106.7	106.7	99.2	74.7	92	85	91.8
