# Supplementary material for: Cyclophilin D plays a critical role in the survival of senescent cells
Source: EMBO J. 2024 Oct 24;43(23):11. doi: 10.1038/s44318-024-00259-2 (PMC11612481; doi:10.1038/s44318-024-00259-2)
Supplement: Supplementary file 8 — Source data Fig. 6 [file 44318_2024_259_MOESM8_ESM.zip › SD Figure 6/6B_Quantifications.xlsx]

## Sheet: Sheet1
SEN untreated							SEN CSA 5uM							SEN CGP 10uM							SEN Ru360 10uM							SEN siCypD+Ru360 10uM
	Rhod2	Mitotracker	ratio	average				Rhod2	Mitotracker	ratio	average				Rhod2	Mitotracker	ratio	average				Rhod2	Mitotracker	ratio	average				Rhod2	Mitotracker	ratio	average
1	9454477	1507105	6.27327	2.15615			1	2627144	417837	6.28749	3.44717			1	8707008	2635890	3.30325	3.84562			1	2622731	3114015	0.842235	0.913481			1	2479127	1609502	1.54031	2.23283
2	17998457	3785189	4.75497				2	9296167	2069785	4.49137				2	13641013	3185785	4.28184				2	2731221	3374232	0.809435				2	2737596	2239332	1.22251
3	11185393	3468383	3.22496				3	15231928	2022624	7.53078				3	14954421	2098752	7.12539				3	1981053	3614111	0.548144				3	3629422	6010474	0.60385
4	2573594	1772648	1.45184				4	21238586	1901640	11.1686				4	12449286	2305941	5.39879				4	1749812	3164181	0.553006				4	11462380	4931403	2.32436
5	26822174	3744770	7.16257				5	17735621	2158649	8.21607				5	8792359	2121840	4.14374				5	1461464	3110232	0.469889				5	8671599	3840284	2.25806
6	5471886	2741886	1.99567				sample 2	8145628	1735817	4.69268				6	8149456	1063984	7.65938				6	1199078	2371282	0.505667				6	1411589	3853061	0.366355
7	511853	687085	0.744963				7	8913368	4533570	1.96608				7	15217756	2649371	5.74391				7	2523519	1889524	1.33553				7	9236751	3930910	2.34977
8	1399097	1079024	1.29663				8	6348133	2469620	2.57049				8	4990570	1861957	2.68028				8	1117474	1532264	0.729296				8	8153364	2466250	3.30598
9	4500877	1355403	3.32069				9	8066932	3724217	2.16607				9	7049437	1971030	3.57652				9	1138968	2223831	0.512165				9	7127838	3666261	1.94417
10	1009214	1370254	0.736516				10	9780870	5838391	1.67527				sample 2	14148744	2478418	5.70878				10	1574382	3332010	0.472502				10	5818875	3134745	1.85625
11	2753868	2517656	1.09382				11	7329418	3466688	2.11424				11	8566961	2689195	3.1857				11	1635168	2283255	0.716157				11	10449466	5103664	2.04744
sample 2	6433424	2829768	2.27348				12	7780621	2983480	2.6079				12	5371689	1122587	4.7851				sample 2	1230720	1171446	1.0506				12	4181101	3423650	1.22124
13	9902978	2327868	4.2541				13	5736424	2413994	2.37632				13	2831541	1315000	2.15326				13	2744923	3160239	0.868581				13	4175327	2332190	1.7903
14	3673546	2314138	1.58744				14	6979261	3723570	1.87435				14	7165092	2926925	2.44799				14	1658608	3264186	0.508123				sample 2	1163588	2122373	0.548249
15	4282835	2122160	2.01815				15	6691506	2729930	2.45116				15	6524738	2050472	3.18207				15	5542703	2760427	2.00792				15	1209469	1570148	0.77029
16	8016978	3226660	2.48461				16	11063946	3202617	3.45466				16	3454097	1533294	2.25273				16	5219936	3797007	1.37475				16	1314963	1886493	0.697041
17	2190166	2401274	0.912085				17	8086457	3201504	2.52583				17	5411623	1991411	2.71748				17	3813845	3498329	1.09019				17	8953527	3277106	2.73214
18	2298027	2927789	0.784902				18	6499654	2574190	2.52493				18	6466311	1675420	3.85952				18	4899555	3616397	1.35482				18	3897010	1116990	3.48885
19	2713961	2414965	1.12381				19	4323376	1906859	2.26728				19	4582393	2405052	1.90532				19	4264592	4831767	0.882615				19	6361290	1128650	5.63619
20	3335626	2225717	1.49867				sample 3	7551996	4940453	1.5286				20	5817063	2596401	2.24043				20	5225349	5152521	1.01413				20	2595227	2390488	1.08565
21	4786335	2335765	2.04915				21	13223869	2811764	4.70305				21	6682843	1040271	6.42414				21	6306500	2372282	2.65841				21	1978712	2100113	0.942193
22	4667702	2760862	1.69067				22	3793315	1801288	2.10589				22	9142921	1468717	6.22511				22	10210596	4631708	2.2045				22	1002318	2347515	0.42697
23	2947780	1484338	1.98592				23	5461864	1955332	2.79332				sample 3	15813781	3003362	5.26536				23	4132863	3322583	1.24387				sample 3	3132965	1814391	1.72673
samlpe 3	2149532	1067492	2.01363				24	4389084	1908763	2.29944				24	9206259	2401453	3.83362				sample 3	2195881	2609789	0.841402				24	14336430	2952225	4.85614
25	3623248	2154763	1.68151				25	3044415	2069201	1.4713				25	7161094	1911404	3.74651				25	1278126	3500652	0.365111				25	12248176	1861867	6.57844
26	4051175	2402979	1.6859				26	3074210	1634857	1.88042				26	7475610	1618355	4.61926				26	1352651	3654647	0.370118				26	2337139	4015968	0.581962
27	4774052	1781807	2.67933				27	4466639	2446898	1.82543				27	3061906	1002394	3.05459				27	1451329	4319209	0.336017				27	2886192	2421153	1.19207
28	3446871	2281593	1.51073				28	2713730	1392433	1.94891				28	9519550	2844077	3.34715				28	1527684	4022420	0.379792				28	9776731	3248134	3.00995
29	1302859	870915	1.49597				29	3720544	2564269	1.45092				29	8483779	2689029	3.15496				29	1462604	3639174	0.401905				29	8566612	3058241	2.80116
30	4842692	3259222	1.48584				30	3786214	1400203	2.70405				30	6879256	2593902	2.65209				30	1401663	3010241	0.465631				30	3658840	2283235	1.60248
31	1590651	1946296	0.817271				31	4888290	2081933	2.34796				31	3602086	2252309	1.59929				31	2518238	2395220	1.05136				31	9738890	1803753	5.39924
32	6723657	2466141	2.72639				32	5867234	2530376	2.31872				32	6020203	2325340	2.58896				32	8984654	4739359	1.89575				32	5422759	2279905	2.3785
33	2585822	1245904	2.07546				33	4254041	1559057	2.7286				33	9142709	1649507	5.54269				33	4638553	4533642	1.02314				sample 4	2469123	1678485	1.47104
sample 4	4284667	2152986	1.9901				34	12537692	3698253	3.39017				34	2203292	1475189	1.49357				34	2030368	3172700	0.63995				34	3027910	2396007	1.26373
35	10933774	2620810	4.17191				sample 4	3089550	1618047	1.90943				35	2228641	1227717	1.81527				35	1035314	2395590	0.432175				35	2572386	1721181	1.49455
36	9879005	3059583	3.22887				36	12725447	2554773	4.98105				sample 4	14228482	3067236	4.63886				36	1766173	3441908	0.513138				36	1648654	3277110	0.503082
37	10353555	4387420	2.35983				37	15203902	2544344	5.97557				37	9927155	2542268	3.90484				37	1353580	3171245	0.426829				37	1401488	1573411	0.890732
38	2425790	4856117	0.499533				38	11606216	2185416	5.31076				38	6496086	1777607	3.6544				sample 4	1510292	1054003	1.43291				38	3671100	1725502	2.12755
39	2695768	5351117	0.503777				39	7635147	1614384	4.72945				39	16086934	2457375	6.54639				39	2126600	2921252	0.727976				39	5235102	2359220	2.219
40	4074872	2405384	1.69406				40	8701933	2023347	4.30076				40	5674437	2268078	2.50187				40	1670313	1899584	0.879305				40	7499941	1141345	6.57114
41	10145233	4043854	2.5088				41	5548392	2584095	2.14713				41	9642680	2729631	3.53259				41	2142193	2351976	0.910806				41	3587663	799415	4.48786
42	6527450	5046288	1.29352				42	8697116	2588860	3.35944				42	6874430	1179523	5.82814				42	821664	1261788	0.65119				42	2957512	1623425	1.82177
43	5434943	3454628	1.57324				43	9154826	1744016	5.24928				43	5957754	2821766	2.11136				43	1331988	1890744	0.704478				43	7316558	1887551	3.87622
							44	16449805	3130832	5.25413				44	7919760	3126657	2.53298				44	5741477	2358389	2.43449
														45	7864576	2048285	3.83959				45	2133558	1412141	1.51087
														46	8593908	1769470	4.85677				46	767249	1841598	0.416621
														47	4223122	1370071	3.08241				47	807280	2181215	0.370106
