# Supplementary material for: Cyclophilin D plays a critical role in the survival of senescent cells
Source: EMBO J. 2024 Oct 24;43(23):11. doi: 10.1038/s44318-024-00259-2 (PMC11612481; doi:10.1038/s44318-024-00259-2)
Supplement: Supplementary file 8 — Source data Fig. 6 [file 44318_2024_259_MOESM8_ESM.zip › SD Figure 6/6G_Quantifications.xlsx]

## Sheet: Sheet1
IMR90
NCLX mRNA levels	% relative to siScrbl
	Pro siNCLX		Sen siNCLX
Bio replicate 1	0.16118		0.149526
Bio replicate 2	0.129543		0.23171
Bio replicate 3	0.380506		0.316457
MCU mRNA levels	% relative to siScrbl
	Pro siMCU		Sen siMCU
Bio replicate 1	0.0207714		0.0197052
Bio replicate 2	0.00702146		0.022424
Bio replicate 3	0.0549741		0.0698968
A549
NCLX mRNA levels	% relative to siScrbl
	Pro siNCLX		Sen siNCLX
Bio replicate 1	0.163285		0.324984
Bio replicate 2	0.34848		0.294053
Bio replicate 3	0.171508		0.17975
MCU mRNA levels	% relative to siScrbl
	Pro siNCLX		Sen siNCLX
Bio replicate 1	0.077254		0.182987
Bio replicate 2	0.0933577		0.0973791
Bio replicate 3	0.116737		0.0759524
