# Supplementary material for: Cyclophilin D plays a critical role in the survival of senescent cells
Source: EMBO J. 2024 Oct 24;43(23):11. doi: 10.1038/s44318-024-00259-2 (PMC11612481; doi:10.1038/s44318-024-00259-2)
Supplement: Supplementary file 8 — Source data Fig. 6 [file 44318_2024_259_MOESM8_ESM.zip › SD Figure 6/6C_Quantifications.xlsx]

## Sheet: Sheet1
A549
	Proliferative				Senescent
Biological replicate	1	2	3	4	1	2	3	4
siRNA CypD	1.03	1.12	1.13	0.89	0.7	0.65	0.66	0.7
CGP 10 μM	0.99	1.01	1.05		0.7	0.77	0.58	0.76
Ru360 10 μM	1.07	0.97	0.94		0.96	0.97	0.94
siRNA CypD + Ru360	1.14	0.99	1.01		0.91	0.85	0.94
SK-MEL
	Proliferative						Senescent
Biological replicate	1	2	3	4	5	6	1	2	3	4	5
siRNA CypD	0.991289	0.96	1.09	1.05			0.795158	0.740329	0.738387	0.56825	0.485541
CGP 10 μM	0.923365	0.98	0.91	0.94	0.99	0.89	0.756747	0.492251	0.524549	0.360777	0.761775
Ru360 10 μM	1.12317	1.20738	1.07	0.98			1.32563	1.01094	0.84399	1.08374	1.24071
siRNA CypD + Ru360	1.014	0.801144	0.87	1.04			1.0006	0.892678	0.783006	0.903023	0.888898
